# Supplementary material for: Innate immune responses after stimulation with Toll-like receptor agonists in ex vivo microglial cultures and an in vivo model using mice with reduced microglia
Source: J Neuroinflammation. 2021 Sep 6;18:194. doi: 10.1186/s12974-021-02240-w (PMC8419892; doi:10.1186/s12974-021-02240-w)
Supplement: Supplementary file 1 — Additional file 1. Adult Microglia Inflammatory Cytokine and Receptor Array dataset. [file 12974_2021_2240_MOESM1_ESM.xlsx]

## Sheet: Adult Microglia
	Fold Regulation (comparing to Adult microglia in medium alone)
	Adult microglia with LPS 10hrs			Adult microglia with IMQ 10hrs			Adult microglia with CpG 10hrs
Gene Symbol	Fold Change	P value		Fold Change	P value		Fold Change	P value	Note
Aimp1	-1.03	0.931854		-1.3	0.398929		-1.31	0.393723
Bmp2	1.21	0.870868		-1.82	0.391338		-2.47	0.175608
Ccl1	-1.71	0.295394		-4.59	0.00727498		-4.4	0.0158098
Ccl11	-1.24	0.849324		-5.27	0.0180327		-5.24	0.0307716
Ccl12	13.02	0.00445546		-2.04	0.239995		1.22	0.756872
Ccl17	76.06	0.00676254		25.39	0.000962423		4.72	0.0358535
Ccl19	-14.46	0.158845		-46.63	0.0456672		-44.77	0.0487991	Expression is too low in control to validate as real
Ccl2	85.85	0.000139808		2.61	0.00726164		-2	0.217263
Ccl20	330.15	3.48158e-05		15.7	0.00201553		-3.33	0.0209152
Ccl22	7.75	0.0664066		1.57	0.627105		1.25	0.799474
Ccl24	-1.98	0.193085		-4.15	0.0124783		-3.57	0.0294196
Ccl3	155.49	0.000385579		22.23	0.00411258		-1.5	0.287584
Ccl4	48.77	0.00171003		4.44	0.0468044		-1.57	0.274567
Ccl5	1671.58	6.89785e-05		127.65	0.000285179		-1.26	0.790816
Ccl6	-1.59	0.357951		-2.67	0.0579858		-1.14	0.630189
Ccl7	58	0.000899652		2.73	0.170214		-1.02	0.97748
Ccl8	4.26	0.121304		-1.15	0.810771		-3.33	0.0209152
Ccl9	24.33	0.0123947		13.67	0.0185998		-1.1	0.883107
Ccr1	2.69	0.0231557		1.56	0.258099		1.37	0.489282
Ccr10	-2.34	0.000100535		-3.47	0.00734705		-3.33	0.0209152
Ccr2	-1.29	0.710252		-1.64	0.572752		-3.33	0.0209152
Ccr3	-2.95	0.079456		1.61	0.589043		-2.02	0.490443
Ccr4	-2.04	0.359959		-5.08	0.0291119		-3.34	0.0785731
Ccr5	-2.53	0.0907171		-4.51	0.00710748		1.22	0.588397
Ccr6	-1.2	0.831322		-3.81	0.00709902		-3.17	0.0118832
Ccr8	-2.34	0.000100535		-3.47	0.00734705		-3.33	0.0209152
Cd40lg	-2.66	0.00204154		-3.94	0.00773197		-3.78	0.018705
Csf1	1.14	0.836869		-1.21	0.712367		1.16	0.677234
Csf2	211.52	0.00105999		8.92	0.0684257		-1.02	0.973382
Csf3	13079.3	2.98113e-05		553.75	1.8349e-06		-1.77	0.417697
Cx3cl1	1.73	0.195958		-1.04	0.945721		1.1	0.799343
Cxcl1	1668.88	9.1447e-06		160.87	1.23194e-05		-1.86	0.220621
Cxcl10	2193.47	7.73479e-05		10.7	0.0344259		-19.28	0.0358954
Cxcl11	-1.09	0.949121		-11.35	0.123892		-10.9	0.132713
Cxcl12	2.15	0.601008		3.13	0.407186		1.59	0.720255
Cxcl13	-2.94	0.00983441		-4.36	0.0117515		-4.18	0.0225105
Cxcl15	-2.39	0.171022		-6.06	0.0332188		-6.93	0.0186926
Cxcl5	30.34	4.73782e-05		2.12	0.135888		1.11	0.905078
Cxcl9	-2.05	0.0049333		-3.47	0.00734705		-3.33	0.0209152
Cxcr2	-3.61	0.098345		-5.97	0.0477022		-2.12	0.538313
Cxcr3	3.54	0.463937		1.01	0.978518		-1.26	0.738552
Cxcr5	1.02	0.979875		-9.58	0.0212154		-4.3	0.183884
Fasl	-2.34	0.000100535		-3.47	0.00734705		-3.33	0.0209152
Ifng	11.01	0.039565		1.23	0.87099		-6.11	0.0671603
Il10ra	1.01	0.984667		-1.37	0.387903		1.18	0.591613
Il10rb	1.35	0.340425		-1.4	0.339584		1.18	0.52112
Il11	7.22	0.0334437		1.75	0.611825		-1.65	0.647963
Il13	31.43	0.00064021		-1.33	0.819928		-3.33	0.0209152
Il15	16.12	0.0030907		-2.05	0.0970123		-1.81	0.145162
Il16	-6.11	0.0604357		-7.16	0.066767		-1.38	0.704266
Il17a	-2.22	0.00179147		-3.51	0.0073236		-3.37	0.0205416
Il17b	-1.78	0.714424		-5.94	0.134319		-9.56	0.0302611
Il17f	-1.52	0.137527		1.19	0.888872		-3.27	0.0192859
Il1a	595.24	2.86033e-05		34.15	7.23607e-05		-1.36	0.393625
Il1b	5258.12	1.90564e-05		248.9	0.000105004		-1.28	0.712276
Il1r1	2.9	0.27345		5.07	0.105588		1.11	0.913106
Il1rn	52.82	0.000933133		6.29	0.0135048		-1.46	0.270215
Il21	-4.01	0.0501883		-5.96	0.0325957		-5.72	0.0427064
Il27	1463.63	4.6601e-06		5.76	0.0355105		1.25	0.860636
Il2rb	-1.36	0.620868		-3.47	0.00734705		-3.33	0.0209152
Il2rg	1.62	0.447413		1.82	0.368388		1.42	0.523567
Il3	1.11	0.921739		1.38	0.698138		-2.84	0.0986336
Il33	1.98	0.42506		-3.47	0.00734705		-3.33	0.0209152
Il4	-1.72	0.183355		-1.59	0.347545		-3.33	0.0209152
Il5	-1.99	0.517859		-6.68	0.0541294		-10.63	0.0289095
Il5ra	-2.22	0.000250777		-3.47	0.00734705		-1.76	0.00157822
Il6ra	-3.87	0.0906804		-3.78	0.13508		1.02	0.962706
Il6st	1.09	0.850783		1.72	0.337481		-1.11	0.791768
Il7	8.27	0.103089		1.35	0.853298		-3.26	0.365068
Lta	4.58	0.10636		1.2	0.830581		-4.83	0.027255
Ltb	-3.7	0.0360919		-2.57	0.359748		-3.18	0.105374
Mif	-1.13	0.606024		-1.12	0.615173		-1.2	0.449965
Nampt	3.52	0.000545766		1.74	0.0249961		-1.04	0.666983
Osm	2.88	0.1714		1.09	0.900203		1.69	0.444628
Pf4	1.35	0.332676		-1.01	0.964814		-1.74	0.171243
Spp1	-2.15	0.0183998		-3.09	0.0010435		-1.27	0.100242
Tnf	89.91	0.000995515		18.98	0.00274815		1.47	0.403257
Tnfrsf11b	1.22	0.78263		-1.09	0.901889		-1.75	0.423201
Tnfsf10	4.58	0.0850858		-3.42	0.237363		-3.52	0.194195
Tnfsf11	-1.49	0.616631		-5.92	0.0390774		-3.55	0.0828268
Tnfsf13	-1.54	0.516788		-1.94	0.286011		-1.09	0.882226
Tnfsf13b	-1.07	0.891499		-3.22	0.139464		-1.15	0.761722
Tnfsf4	-2.34	0.000100535		-1.53	0.175021		1.19	0.84611
Vegfa	-1.09	0.899449		1.48	0.478722		-1.42	0.435951
Actb	-1.51	0.310241		-2.24	0.138418		1.42	0.360236
B2m	-1.15	0.853818		-1.34	0.719663		1.03	0.859645
Gapdh	-1.15	0.125036		-1.06	0.457633		1.16	0.102891
Gusb	-1.1	0.900872		1.2	0.699853		-1.29	0.417049
Hsp90ab1	1.46	0.092288		1.19	0.204437		1.08	0.529751
Our criteria for significance is greater or less than 2.0-fold change with a P value of less than 5.0E-02

## Sheet: Raw CT values 
	Adult MG LPS 1_10hrs	Adult MG LPS 3_10hrs	Adult MG LPS 4_10hrs	Adult MG Med 2_10hrs	Adult MG Med 4_10hrs	Adult MG Med 3_10hrs	Adult MG IMQ 3_10hrs	Adult MG IMQ 4_10hrs	Adult MG IMQ 5_10hrs	Adult MG CpG 1_10hrs	Adult MG CpG 2_10hrs	Adult MG CpG 3_10hrs
													Gene
A01	24.781	25.467	25.362	26.515	25.779	26.874	25.175	24.169	25.574	26.231	24.752	24.161	Aimp1
A02	Undetermined	32.704	30.445	32.655	Undetermined	Undetermined	33.965	31.779	34.127	Undetermined	33.387	32.981	Bmp2
A03	32.942	34.495	Undetermined	34.391	34.399	38.8	37.749	38.263	39.51	Undetermined	37.244	Undetermined	Ccl1
A04	33.689	33.364	29.118	33.416	33.554	31.937	33.315	32.418	34.984	33.4	34.111	33.363	Ccl11
A05	26.872	26.227	25.193	31.722	30.972	30.38	29.151	30.748	30.874	28.705	28.548	29.767	Ccl12
A06	29.157	25.128	28.294	Undetermined	Undetermined	Undetermined	27.874	28.963	28.782	32.339	31.759	28.977	Ccl17
A07	38.116	Undetermined	31.641	28.443	36.503	30.309	Undetermined	Undetermined	Undetermined	Undetermined	Undetermined	Undetermined	Ccl19
A08	20.635	21.231	20.112	27.759	28.761	28.403	25.188	24.498	25.7	29.33	27.709	25.687	Ccl2
A09	24.93	26.181	25.114	Undetermined	Undetermined	Undetermined	30.129	27.583	29.988	Undetermined	Undetermined	Undetermined	Ccl20
A10	29.314	31.669	28.952	Undetermined	37.696	32.47	33.384	29.42	32.328	31.517	33.56	31.205	Ccl22
A11	38.279	38.328	33.502	38.002	34.222	Undetermined	36.406	37.099	Undetermined	38.633	34.529	38.617	Ccl24
A12	12.892	12.138	13.905	22.013	20.695	21.743	16.198	14.771	14.677	21.524	20.015	19.475	Ccl3
B01	15.525	14.587	16.648	22.889	21.549	22.82	19.411	18.013	18.003	22.344	21.239	20.413	Ccl4
B02	14.621	13.884	15.801	27.382	26.558	26.161	18.779	17.264	17.688	28.184	24.922	22.796	Ccl5
B03	26.94	26.672	25.292	26.825	27.551	26.204	25.809	25.799	27.842	26.463	24.917	24.552	Ccl6
B04	21.53	21.116	22.159	28.155	28.121	29.777	26.684	24.466	25.169	28.343	26.734	25.836	Ccl7
B05	33.117	29.58	32.36	Undetermined	Undetermined	Undetermined	Undetermined	32.002	33.219	Undetermined	Undetermined	Undetermined	Ccl8
B06	21.197	20.248	22.479	28.288	25.554	27.57	22.463	20.802	21.445	26.247	25.7	24.671	Ccl9
B07	27.668	27.914	27.176	30.683	30.503	29.536	27.124	27.349	28.946	29.675	26.839	27.656	Ccr1
B08	Undetermined	Undetermined	Undetermined	Undetermined	Undetermined	Undetermined	Undetermined	Undetermined	39.194	Undetermined	Undetermined	Undetermined	Ccr10
B09	37.106	36.827	32.418	37.71	38.774	36.418	31.748	Undetermined	39.524	38.822	37.495	38.316	Ccr2
B10	Undetermined	33.847	Undetermined	34.503	33.329	Undetermined	29.847	32.672	32.858	Undetermined	30.999	34.664	Ccr3
B11	36.327	37.344	32.758	35.677	33.345	37.68	37.936	36.991	36.126	38.588	33.726	34.627	Ccr4
B12	29.525	30.317	28.801	29.01	30.305	28.977	29.505	29.546	30.377	27.684	27.586	26.97	Ccr5
C01	36.437	35.897	31.715	34.59	36.054	38.097	38.374	35.878	37.59	36.241	39.647	34.385	Ccr6
C02	39.268	Undetermined	Undetermined	38.444	37.77	Undetermined	Undetermined	Undetermined	Undetermined	38.704	Undetermined	Undetermined	Ccr8
C03	Undetermined	38.665	Undetermined	34.446	Undetermined	Undetermined	39.694	Undetermined	Undetermined	Undetermined	Undetermined	Undetermined	Cd40lg
C04	21.141	19.434	21.784	22.719	21.39	22.487	21.679	19.964	20.397	21.148	19.923	19.672	Csf1
C05	23.529	23.003	24.352	34.114	31.363	32.255	28.805	27.762	26.313	31.882	30.735	29.994	Csf2
C06	19.947	19.006	21.348	Undetermined	Undetermined	Undetermined	24.523	23.358	24.398	Undetermined	32.269	Undetermined	Csf3
C07	28.146	27.525	26.704	29.917	29.268	29.225	28.497	25.816	28.887	27.856	28.248	26.704	Cx3cl1
C08	23.12	23.625	22.467	37.248	Undetermined	Undetermined	25.373	25.494	26.762	Undetermined	Undetermined	32.483	Cxcl1
C09	17.861	17.349	18.792	29.254	31.196	30.523	26.821	24.378	24.133	31.861	Undetermined	31.714	Cxcl10
C10	30.915	33.423	32.239	37.177	29.867	Undetermined	Undetermined	Undetermined	Undetermined	Undetermined	38.502	Undetermined	Cxcl11
C11	27.129	24.616	27.684	32.162	26.728	27.521	26.411	24.124	25.552	26.999	26.846	25.361	Cxcl12
C12	37.117	37.845	36.283	34.013	35.133	39.585	37.067	37.951	35.794	36.151	Undetermined	37.56	Cxcl13
D01	27.602	28.585	28.007	26.992	29.464	27.636	28.987	28.886	28.632	29.548	28.919	28.799	Cxcl15
D02	28.912	29.194	28.45	Undetermined	Undetermined	Undetermined	30.996	31.987	33.373	Undetermined	30.366	33.963	Cxcl5
D03	34.443	Undetermined	Undetermined	Undetermined	Undetermined	Undetermined	Undetermined	Undetermined	Undetermined	Undetermined	Undetermined	Undetermined	Cxcl9
D04	Undetermined	Undetermined	34.537	Undetermined	32.65	Undetermined	Undetermined	Undetermined	Undetermined	Undetermined	30.702	Undetermined	Cxcr2
D05	27.878	30.002	22.826	28.796	30.285	30.768	28.799	27.42	28.186	28.404	27.953	29.304	Cxcr3
D06	33.351	33.612	29.86	32.4	33.2	37.197	39.193	36.544	37.11	32.788	34.317	34.602	Cxcr5
D07	Undetermined	Undetermined	Undetermined	Undetermined	Undetermined	Undetermined	Undetermined	Undetermined	Undetermined	Undetermined	Undetermined	Undetermined	Fasl
D08	30.287	29.81	28.215	Undetermined	32.369	Undetermined	Undetermined	30.641	30.435	Undetermined	Undetermined	Undetermined	Ifng
D09	25.175	25.923	26.31	26.828	27.9	26.387	26.26	25.008	25.843	25.929	24.672	24.603	Il10ra
D10	24.187	24.558	23.86	25.338	26.567	25.662	23.976	24.137	25.522	24.788	23.519	23.348	Il10rb
D11	28.478	29.768	29.421	32.176	39.768	32.723	29.868	28.557	33.673	36.18	32.601	29.27	Il11
D12	29.626	27.857	28.921	35.891	35.814	Undetermined	Undetermined	39.369	30.856	Undetermined	39.782	Undetermined	Il13
E01	21.292	20.553	22.389	26.616	26.117	27.208	26.51	24.98	26.185	26.115	25.804	25.375	Il15
E02	33.724	Undetermined	Undetermined	31.707	37.697	32.861	34.816	34.408	33.484	34.014	31.506	30.224	Il16
E03	37.344	Undetermined	34.726	36.202	34.944	38.531	37.635	38.196	Undetermined	36.366	39.735	39.219	Il17a
E04	38.27	36.977	29.267	33.686	Undetermined	31.75	39.067	Undetermined	32.766	39.325	Undetermined	Undetermined	Il17b
E05	33.788	34.355	35.251	36.244	36.012	Undetermined	36.483	28.853	35.692	38.589	35.12	34.926	Il17f
E06	17.511	18.538	17.704	28.797	28.548	27.734	21.585	21.004	21.827	27.203	27.21	26.792	Il1a
E07	15.788	16.294	16.437	30.575	28.996	29.703	20.284	19.435	20.295	30.771	27.627	26.728	Il1b
E08	26.82	27.187	28.472	29.192	29.19	32.384	26.164	25.557	26.634	28.488	29.393	27.239	Il1r1
E09	16.151	15.717	17.516	23.65	22.722	23.855	19.844	18.278	18.763	23.338	21.94	21.394	Il1rn
E10	Undetermined	Undetermined	Undetermined	Undetermined	Undetermined	32.659	Undetermined	38.081	Undetermined	Undetermined	Undetermined	Undetermined	Il21
E11	22.939	23.83	23.011	Undetermined	Undetermined	Undetermined	31.431	28.446	32.164	Undetermined	Undetermined	28.831	Il27
E12	Undetermined	38.024	32.659	Undetermined	38.948	Undetermined	Undetermined	Undetermined	Undetermined	38.241	Undetermined	Undetermined	Il2rb
F01	27.54	27.404	26.386	27.761	30.41	28.934	25.583	26.408	27.148	27.728	26.424	26.227	Il2rg
F02	35.905	35.37	30.819	34.963	36.261	35.349	30.737	33.865	33.594	34.271	35.358	37	Il3
F03	31.129	32.239	Undetermined	Undetermined	Undetermined	Undetermined	Undetermined	Undetermined	Undetermined	Undetermined	Undetermined	Undetermined	Il33
F04	36.775	38.4	33.675	39.519	36.903	Undetermined	Undetermined	33.201	33.417	36.244	39.618	36.179	Il4
F05	32.801	37.506	31.471	32.131	32.843	Undetermined	39.514	32.811	39.905	35.953	35.756	35.873	Il5
F06	34.781	Undetermined	Undetermined	Undetermined	Undetermined	Undetermined	Undetermined	Undetermined	Undetermined	39.586	33.687	33.559	Il5ra
F07	29.369	28.171	27.19	27.857	26.509	28.178	29.262	26.751	26.905	26.487	25.854	24.906	Il6ra
F08	24.009	23.31	24.782	25.349	24.628	26.181	23.813	21.902	22.72	24.734	23.318	23.336	Il6st
F09	28.36	30.369	29.655	Undetermined	31.204	Undetermined	Undetermined	29.273	30.245	39.011	39.775	31.117	Il7
F10	30.93	32.673	29.524	Undetermined	Undetermined	33.39	31.87	30.356	Undetermined	Undetermined	Undetermined	Undetermined	Lta
F11	36.249	38.087	39.127	Undetermined	Undetermined	33.008	31.711	36.997	36.225	37.275	38.774	32.81	Ltb
F12	21.499	21.699	21.466	23.141	22.294	22.382	21.258	20.21	21.461	22.266	20.754	20.37	Mif
G01	22.23	22.681	22.239	25.477	25.431	25.359	22.718	21.916	23.851	24.593	23.729	22.93	Nampt
G02	26.794	27.297	26.469	28.944	31.461	28.401	27.356	27.162	28.552	27.848	26.656	26.829	Osm
G03	24.909	25.239	25.392	26.903	26.277	27.325	25.426	24.478	25.266	26.585	26.253	24.861	Pf4
G04	17.634	18.275	17.583	17.983	18.3	17.567	17.585	17.209	18.557	17.381	16.452	15.855	Spp1
G05	21.715	23.226	21.966	30.964	30.226	28.862	23.444	23.672	24.815	28.776	27.252	27.153	Tnf
G06	25.176	25.757	27.431	27.112	26.805	28.996	27.301	24.651	25.951	27.019	27.497	25.614	Tnfrsf11b
G07	29.925	31.181	31.183	37.745	32.547	39.769	32.487	35.189	Undetermined	39.55	32.79	39.651	Tnfsf10
G08	32.023	34.551	32.579	35.137	32.595	33.502	35.72	34.214	34.196	36.802	33.855	32.521	Tnfsf11
G09	25.179	24.647	26.432	27.115	24.738	26.2	25.701	24.44	25.402	25.54	24.276	23.397	Tnfsf13
G10	26.194	24.936	26.446	27.262	26.085	27.605	27.479	27.163	25.985	25.749	25.7	24.91	Tnfsf13b
G11	Undetermined	Undetermined	Undetermined	36.466	37.82	38.028	33.192	33.267	Undetermined	33.777	Undetermined	30.255	Tnfsf4
G12	24.484	22.499	24.861	24.893	24.324	25.944	23.615	21.98	22.476	24.314	23.759	23.397	Vegfa
H01	20.686	21.294	20.157	20.839	22.419	20.772	19.92	20.296	21.917	19.965	18.634	18.709	Actb
H02	23.81	23.735	22.272	23.544	25.361	23.978	21.734	22.815	24.205	23.114	22.197	22.253	B2m
H03	21.308	21.418	21.691	22.495	22.734	22.251	20.913	20.007	21.45	21.584	20.189	19.842	Gapdh
H04	19.703	18.96	21.005	21.701	20.235	20.987	19.888	18.134	18.736	20.55	19.463	18.796	Gusb
H05	20.588	21.288	20.904	22.693	22.615	22.784	20.888	19.84	21.241	21.855	20.691	20.023	Hsp90ab1

## Sheet: Heatmap dataset for Figure 3
UNIQID	NAME	Adult MG LPS 1_10hrs	Adult MG LPS 3_10hrs	Adult MG LPS 4_10hrs	Adult MG Med 2_10hrs	Adult MG Med 4_10hrs	Adult MG Med 3_10hrs	Adult MG IMQ 3_10hrs	Adult MG IMQ 4_10hrs	Adult MG IMQ 5_10hrs	Adult MG CpG 1_10hrs	Adult MG CpG 2_10hrs	Adult MG CpG 3_10hrs
NA	Aimp1	-3.60592	-4.1817	-4.16847	-4.2797	-3.16426	-4.75099	-4.51803	-4.00533	-4.13557	-4.84509	-4.55247	-4.27608
NA	Bmp2	-13.8249	-11.4187	-9.25147	-10.4197	-12.3853	-12.877	-13.308	-11.6153	-12.6886	-13.6141	-13.1875	-13.0961
NA	Ccl1	-11.7669	-13.2097	-13.8065	-12.1557	-11.7843	-12.877	-14.343	-14.8363	-13.5616	-13.6141	-14.8005	-15.1151
NA	Ccl11	-12.5139	-12.0787	-7.92447	-11.1807	-10.9393	-9.81399	-12.658	-12.2543	-13.5456	-12.0141	-13.9115	-13.4781
NA	Ccl12	-5.69692	-4.9417	-3.99947	-9.4867	-8.35726	-8.25699	-8.49403	-10.5843	-9.43557	-7.31909	-8.34847	-9.88208
NA	Ccl17	-7.98192	-3.8427	-7.10047	-12.7647	-12.3853	-12.877	-7.21703	-8.79933	-7.34357	-10.9531	-11.5595	-9.09208
NA	Ccl19	-13.8249	-13.7147	-10.4475	-6.2077	-12.3853	-8.18599	-14.343	-14.8363	-13.5616	-13.6141	-14.8005	-15.1151
NA	Ccl2	0.540078	0.0542962	1.08153	-5.5237	-6.14626	-6.27999	-4.53103	-4.33433	-4.26157	-7.94409	-7.50947	-5.80208
NA	Ccl20	-3.75492	-4.8957	-3.92047	-12.7647	-12.3853	-12.877	-9.47203	-7.41933	-8.54957	-13.6141	-14.8005	-15.1151
NA	Ccl22	-8.13892	-10.3837	-7.75847	-12.7647	-12.3853	-10.347	-12.727	-9.25633	-10.8896	-10.1311	-13.3605	-11.3201
NA	Ccl24	-13.8249	-13.7147	-12.3085	-12.7647	-11.6073	-12.877	-14.343	-14.8363	-13.5616	-13.6141	-14.3295	-15.1151
NA	Ccl3	8.28308	9.1473	7.28853	0.222298	1.91974	0.38001	4.45897	5.39267	6.76143	-0.138087	0.184532	0.409919
NA	Ccl4	5.65008	6.6983	4.54553	-0.653701	1.06574	-0.696989	1.24597	2.15067	3.43543	-0.958087	-1.03947	-0.528081
NA	Ccl5	6.55408	7.4013	5.39253	-5.1467	-3.94326	-4.03799	1.87797	2.89967	3.75043	-6.79809	-4.72247	-2.91108
NA	Ccl6	-5.76492	-5.3867	-4.09847	-4.5897	-4.93626	-4.08099	-5.15203	-5.63533	-6.40356	-5.07709	-4.71747	-4.66708
NA	Ccl7	-0.354923	0.169298	-0.965468	-5.9197	-5.50626	-7.65399	-6.02703	-4.30233	-3.73057	-6.95709	-6.53447	-5.95108
NA	Ccl8	-11.9419	-8.2947	-11.1665	-12.7647	-12.3853	-12.877	-14.343	-11.8383	-11.7806	-13.6141	-14.8005	-15.1151
NA	Ccl9	-0.0219224	1.0373	-1.28547	-6.0527	-2.93926	-5.44699	-1.80603	-0.638327	-0.00656539	-4.86109	-5.50047	-4.78608
NA	Ccr1	-6.49292	-6.6287	-5.98247	-8.4477	-7.88826	-7.41299	-6.46703	-7.18533	-7.50756	-8.28909	-6.63947	-7.77108
NA	Ccr10	-13.8249	-13.7147	-13.8065	-12.7647	-12.3853	-12.877	-14.343	-14.8363	-13.5616	-13.6141	-14.8005	-15.1151
NA	Ccr2	-13.8249	-13.7147	-11.2245	-12.7647	-12.3853	-12.877	-11.091	-14.8363	-13.5616	-13.6141	-14.8005	-15.1151
NA	Ccr3	-13.8249	-12.5617	-13.8065	-12.2677	-10.7143	-12.877	-9.19003	-12.5083	-11.4196	-13.6141	-10.7995	-14.7791
NA	Ccr4	-13.8249	-13.7147	-11.5645	-12.7647	-10.7303	-12.877	-14.343	-14.8363	-13.5616	-13.6141	-13.5265	-14.7421
NA	Ccr5	-8.34992	-9.0317	-7.60747	-6.7747	-7.69026	-6.85399	-8.84803	-9.38233	-8.93857	-6.29809	-7.38647	-7.08508
NA	Ccr6	-13.8249	-13.7147	-10.5215	-12.3547	-12.3853	-12.877	-14.343	-14.8363	-13.5616	-13.6141	-14.8005	-14.5001
NA	Ccr8	-13.8249	-13.7147	-13.8065	-12.7647	-12.3853	-12.877	-14.343	-14.8363	-13.5616	-13.6141	-14.8005	-15.1151
NA	Cd40lg	-13.8249	-13.7147	-13.8065	-12.2107	-12.3853	-12.877	-14.343	-14.8363	-13.5616	-13.6141	-14.8005	-15.1151
NA	Csf1	0.0340774	1.8513	-0.590468	-0.483701	1.22474	-0.363989	-1.02203	0.199672	1.04143	0.237912	0.276531	0.212918
NA	Csf2	-2.35392	-1.7177	-3.15847	-11.8787	-8.74826	-10.132	-8.14803	-7.59833	-4.87457	-10.4961	-10.5355	-10.1091
NA	Csf3	1.22808	2.2793	-0.154467	-12.7647	-12.3853	-12.877	-3.86603	-3.19433	-2.95957	-13.6141	-12.0695	-15.1151
NA	Cx3cl1	-6.97092	-6.2397	-5.51047	-7.6817	-6.65326	-7.10199	-7.84003	-5.65233	-7.44856	-6.47009	-8.04847	-6.81908
NA	Cxcl1	-1.94492	-2.3397	-1.27347	-12.7647	-12.3853	-12.877	-4.71603	-5.33033	-5.32356	-13.6141	-14.8005	-12.5981
NA	Cxcl10	3.31408	3.9363	2.40153	-7.0187	-8.58126	-8.39999	-6.16403	-4.21433	-2.69457	-10.4751	-14.8005	-11.8291
NA	Cxcl11	-9.73992	-12.1377	-11.0455	-12.7647	-7.25226	-12.877	-14.343	-14.8363	-13.5616	-13.6141	-14.8005	-15.1151
NA	Cxcl12	-5.95392	-3.3307	-6.49047	-9.9267	-4.11326	-5.39799	-5.75403	-3.96033	-4.11357	-5.61309	-6.64647	-5.47608
NA	Cxcl13	-13.8249	-13.7147	-13.8065	-11.7777	-12.3853	-12.877	-14.343	-14.8363	-13.5616	-13.6141	-14.8005	-15.1151
NA	Cxcl15	-6.42692	-7.2997	-6.81347	-4.7567	-6.84926	-5.51299	-8.33003	-8.72233	-7.19357	-8.16209	-8.71947	-8.91408
NA	Cxcl5	-7.73692	-7.9087	-7.25647	-12.7647	-12.3853	-12.877	-10.339	-11.8233	-11.9346	-13.6141	-10.1665	-14.0781
NA	Cxcl9	-13.2679	-13.7147	-13.8065	-12.7647	-12.3853	-12.877	-14.343	-14.8363	-13.5616	-13.6141	-14.8005	-15.1151
NA	Cxcr2	-13.8249	-13.7147	-13.3435	-12.7647	-10.0353	-12.877	-14.343	-14.8363	-13.5616	-13.6141	-10.5025	-15.1151
NA	Cxcr3	-6.70292	-8.7167	-1.63247	-6.5607	-7.67026	-8.64499	-8.14203	-7.25633	-6.74757	-7.01809	-7.75347	-9.41908
NA	Cxcr5	-12.1759	-12.3267	-8.66647	-10.1647	-10.5853	-12.877	-14.343	-14.8363	-13.5616	-11.4021	-14.1175	-14.7171
NA	Fasl	-13.8249	-13.7147	-13.8065	-12.7647	-12.3853	-12.877	-14.343	-14.8363	-13.5616	-13.6141	-14.8005	-15.1151
NA	Ifng	-9.11192	-8.5247	-7.02147	-12.7647	-9.75426	-12.877	-14.343	-10.4773	-8.99657	-13.6141	-14.8005	-15.1151
NA	Il10ra	-3.99992	-4.6377	-5.11647	-4.5927	-5.28526	-4.26399	-5.60303	-4.84433	-4.40457	-4.54309	-4.47247	-4.71808
NA	Il10rb	-3.01192	-3.2727	-2.66647	-3.1027	-3.95226	-3.53899	-3.31903	-3.97333	-4.08357	-3.40209	-3.31947	-3.46308
NA	Il11	-7.30292	-8.4827	-8.22747	-9.9407	-12.3853	-10.6	-9.21103	-8.39333	-12.2346	-13.6141	-12.4015	-9.38508
NA	Il13	-8.45092	-6.5717	-7.72747	-12.7647	-12.3853	-12.877	-14.343	-14.8363	-9.41757	-13.6141	-14.8005	-15.1151
NA	Il15	-0.116922	0.732298	-1.19547	-4.3807	-3.50226	-5.08499	-5.85303	-4.81633	-4.74657	-4.72909	-5.60447	-5.49008
NA	Il16	-12.5489	-13.7147	-13.8065	-9.4717	-12.3853	-10.738	-14.159	-14.2443	-12.0456	-12.6281	-11.3065	-10.3391
NA	Il17a	-13.8249	-13.7147	-13.5325	-12.7647	-12.3293	-12.877	-14.343	-14.8363	-13.5616	-13.6141	-14.8005	-15.1151
NA	Il17b	-13.8249	-13.7147	-8.07347	-11.4507	-12.3853	-9.62699	-14.343	-14.8363	-11.3276	-13.6141	-14.8005	-15.1151
NA	Il17f	-12.6129	-13.0697	-13.8065	-12.7647	-12.3853	-12.877	-14.343	-8.68933	-13.5616	-13.6141	-14.8005	-15.0411
NA	Il1a	3.66408	2.7473	3.48953	-6.5617	-5.93326	-5.61099	-0.928027	-0.840327	-0.388565	-5.81709	-7.01047	-6.90708
NA	Il1b	5.38708	4.9913	4.75653	-8.3397	-6.38126	-7.57999	0.372972	0.728673	1.14343	-9.38509	-7.42747	-6.84308
NA	Il1r1	-5.64492	-5.9017	-7.27847	-6.9567	-6.57526	-10.261	-5.50703	-5.39333	-5.19557	-7.10209	-9.19347	-7.35408
NA	Il1rn	5.02408	5.5683	3.67753	-1.4147	-0.107257	-1.73199	0.812972	1.88567	2.67543	-1.95209	-1.74047	-1.50908
NA	Il21	-13.8249	-13.7147	-13.8065	-12.7647	-12.3853	-10.536	-14.343	-14.8363	-13.5616	-13.6141	-14.8005	-15.1151
NA	Il27	-1.76392	-2.5447	-1.81747	-12.7647	-12.3853	-12.877	-10.774	-8.28233	-10.7256	-13.6141	-14.8005	-8.94608
NA	Il2rb	-13.8249	-13.7147	-11.4655	-12.7647	-12.3853	-12.877	-14.343	-14.8363	-13.5616	-13.6141	-14.8005	-15.1151
NA	Il2rg	-6.36492	-6.1187	-5.19247	-5.5257	-7.79526	-6.81099	-4.92603	-6.24433	-5.70957	-6.34209	-6.22447	-6.34208
NA	Il3	-13.8249	-13.7147	-9.62547	-12.7277	-12.3853	-12.877	-10.08	-13.7013	-12.1556	-12.8851	-14.8005	-17.1151
NA	Il33	-9.95392	-10.9537	-13.8065	-12.7647	-12.3853	-12.877	-14.343	-14.8363	-13.5616	-13.6141	-14.8005	-15.1151
NA	Il4	-13.8249	-13.7147	-12.4815	-12.7647	-12.3853	-12.877	-14.343	-13.0373	-11.9786	-13.6141	-14.8005	-15.1151
NA	Il5	-11.6259	-13.7147	-10.2775	-9.8957	-10.2283	-12.877	-14.343	-12.6473	-13.5616	-13.6141	-14.8005	-15.1151
NA	Il5ra	-13.6059	-13.7147	-13.8065	-12.7647	-12.3853	-12.877	-14.343	-14.8363	-13.5616	-13.6141	-13.4875	-13.6741
NA	Il6ra	-8.19392	-6.8857	-5.99647	-5.6217	-3.89426	-6.05499	-8.60503	-6.58733	-5.46657	-5.10109	-5.65447	-5.02108
NA	Il6st	-2.83392	-2.0247	-3.58847	-3.1137	-2.01326	-4.05799	-3.15603	-1.73833	-1.28157	-3.34809	-3.11847	-3.45108
NA	Il7	-7.18492	-9.0837	-8.46147	-12.7647	-8.58926	-12.877	-14.343	-9.10933	-8.80657	-13.6141	-14.8005	-11.2321
NA	Lta	-9.75492	-11.3877	-8.33047	-12.7647	-12.3853	-11.267	-11.213	-10.1923	-13.5616	-13.6141	-14.8005	-15.1151
NA	Ltb	-13.8249	-13.7147	-13.8065	-12.7647	-12.3853	-10.885	-11.054	-14.8363	-13.5616	-13.6141	-14.8005	-12.9251
NA	Mif	-0.323922	-0.413702	-0.272467	-0.905702	0.320742	-0.25899	-0.601027	-0.0463264	-0.0225661	-0.880088	-0.554469	-0.485082
NA	Nampt	-1.05492	-1.3957	-1.04547	-3.2417	-2.81626	-3.23599	-2.06103	-1.75233	-2.41257	-3.20709	-3.52947	-3.04508
NA	Osm	-5.61892	-6.0117	-5.27547	-6.7087	-8.84626	-6.27799	-6.69903	-6.99833	-7.11357	-6.46209	-6.45647	-6.94408
NA	Pf4	-3.73392	-3.9537	-4.19847	-4.6677	-3.66226	-5.20199	-4.76903	-4.31433	-3.82757	-5.19909	-6.05347	-4.97608
NA	Spp1	3.54108	3.0103	3.61053	4.2523	4.31474	4.55601	3.07197	2.95467	2.88144	4.00491	3.74753	4.02992
NA	Tnf	-0.539922	-1.9407	-0.772467	-8.7287	-7.61126	-6.73899	-2.78703	-3.50833	-3.37657	-7.39009	-7.05247	-7.26808
NA	Tnfrsf11b	-4.00092	-4.4717	-6.23747	-4.8767	-4.19026	-6.87299	-6.64403	-4.48733	-4.51257	-5.63309	-7.29747	-5.72908
NA	Tnfsf10	-8.74992	-9.8957	-9.98947	-12.7647	-9.93226	-12.877	-11.83	-14.8363	-13.5616	-13.6141	-12.5905	-15.1151
NA	Tnfsf11	-10.8479	-13.2657	-11.3855	-12.7647	-9.98026	-11.379	-14.343	-14.0503	-12.7576	-13.6141	-13.6555	-12.6361
NA	Tnfsf13	-4.00392	-3.3617	-5.23847	-4.8797	-2.12326	-4.07699	-5.04403	-4.27633	-3.96357	-4.15409	-4.07647	-3.51208
NA	Tnfsf13b	-5.01892	-3.6507	-5.25247	-5.0267	-3.47026	-5.48199	-6.82203	-6.99933	-4.54657	-4.36309	-5.50047	-5.02508
NA	Tnfsf4	-13.8249	-13.7147	-13.8065	-12.7647	-12.3853	-12.877	-12.535	-13.1033	-13.5616	-12.3911	-14.8005	-10.3701
NA	Vegfa	-3.30892	-1.2137	-3.66747	-2.6577	-1.70926	-3.82099	-2.95803	-1.81633	-1.03757	-2.92809	-3.55947	-3.51208
