# Supplementary material for: Innate immune responses after stimulation with Toll-like receptor agonists in ex vivo microglial cultures and an in vivo model using mice with reduced microglia
Source: J Neuroinflammation. 2021 Sep 6;18:194. doi: 10.1186/s12974-021-02240-w (PMC8419892; doi:10.1186/s12974-021-02240-w)
Supplement: Supplementary file 2 — Additional file 2. Inflammatory gene analysis of Untreated mice exposed to TLR agonists. [file 12974_2021_2240_MOESM2_ESM.xlsx]

## Sheet: Inflammatory genes Untreated
Up-Down Regulation (comparing to Untreated mice exposed to PBS [n=6])
Untreated mice exposed to LPS (n=7)					Untreated mice exposed to IMQ (n=7)					Untreated mice exposed to CpG-ODN 1585 (n=6)
Gene	Fold Change	P value	Significant?		Gene	Fold Change	P value	Significant?		Gene	Fold Change	P value	Significant?
Aimp1	-1.2116	0.912543	No		Aimp1	-1.196	0.804244	No		Aimp1	-2.0866	0.188739	No
Bmp2	-1.1456	0.817914	No		Bmp2	1.1473	0.545492	No		Bmp2	1.5634	0.0334715	No
Ccl1	1.0106	0.960731	No		Ccl1	-1.1072	0.503494	No		Ccl1	-1.6518	0.00409895	No
Ccl11	42.9688	2.68511e-05	Yes		Ccl11	9.5829	0.000635211	Yes		Ccl11	26.085	2.09217e-05	Yes
Ccl12	16.3638	0.000169309	Yes		Ccl12	16.8301	1.05969e-05	Yes		Ccl12	21.0097	4.428e-07	Yes
Ccl17	1.8408	0.0279201	No		Ccl17	1.0012	0.96792	No		Ccl17	-1.0797	0.553795	No
Ccl19	4.1783	0.00143954	Yes		Ccl19	1.4794	0.104573	No		Ccl19	2.6737	5.1289e-06	Yes
Ccl2	91.156	1.36071e-05	Yes		Ccl2	33.006	6.98131e-05	Yes		Ccl2	103.332	4.486e-07	Yes
Ccl20	189.672	3.316e-07	Yes		Ccl20	39.3548	0.000185716	Yes		Ccl20	383.251	<1.0E-10	Yes
Ccl22	16.6789	1.55847e-05	Yes		Ccl22	1.092	0.822332	No		Ccl22	5.449	3.68439e-05	Yes
Ccl24	-1.0734	0.794376	No		Ccl24	-1.0787	0.720607	No		Ccl24	-1.6541	0.0100135	No
Ccl3	64.5592	5.47e-08	Yes		Ccl3	18.927	1.38e-07	Yes		Ccl3	59.3488	8.2e-09	Yes
Ccl4	55.3927	5.7656e-06	Yes		Ccl4	19.7102	4.78406e-05	Yes		Ccl4	64.3625	1.7913e-06	Yes
Ccl5	82.663	7.72e-08	Yes		Ccl5	7.7527	2.6096e-06	Yes		Ccl5	41.4743	9e-10	Yes
Ccl6	1.199	0.688126	No		Ccl6	1.507	0.302617	No		Ccl6	1.8329	0.121143	No
Ccl7	52.5354	6.32504e-05	Yes		Ccl7	29.148	1.93463e-05	Yes		Ccl7	68.2448	3.569e-07	Yes
Ccl8	5.2082	0.0300739	Yes		Ccl8	3.0162	0.13387	No		Ccl8	3.5206	0.0386549	Yes
Ccl9	15.4711	0.0007899	Yes		Ccl9	2.2205	0.137154	No		Ccl9	4.3847	0.0159308	Yes
Ccr1	3.621	0.0178755	Yes		Ccr1	2.7979	0.0588548	No		Ccr1	7.2861	0.000575345	Yes
Ccr10	-1.1152	0.828088	No		Ccr10	1.0949	0.828447	No		Ccr10	1.2852	0.401952	No
Ccr2	1.3648	0.60996	No		Ccr2	2.1845	0.197683	No		Ccr2	5.0484	0.0073326	Yes
Ccr3	3.1009	0.0837173	No		Ccr3	3.2159	0.0522295	No		Ccr3	5.5853	0.00789745	Yes
Ccr4	-1.0657	0.811508	No		Ccr4	-1.196	0.286965	No		Ccr4	-1.4552	0.0648993	No
Ccr5	2.5883	0.0469279	Yes		Ccr5	3.6398	0.0117199	Yes		Ccr5	4.5831	0.00298528	Yes
Ccr6	-1.5009	0.423687	No		Ccr6	-1.0113	0.986651	No		Ccr6	-1.0133	0.971285	No
Ccr8	1.2515	0.496026	No		Ccr8	1.0987	0.698574	No		Ccr8	-2.0866	3.34599e-05	Yes
Cd40lg	-1.0424	0.862252	No		Cd40lg	-1.196	0.286965	No		Cd40lg	-1.9618	6.03828e-05	Yes
Csf1	3.1091	9.6443e-06	Yes		Csf1	1.8892	0.000375134	No		Csf1	2.9645	1.066e-07	Yes
Csf2	2.4416	0.173474	No		Csf2	-1.0861	0.615197	No		Csf2	1.8525	0.12931	No
Csf3	79.8604	2.22e-08	Yes		Csf3	7.6223	0.000997431	Yes		Csf3	46.9693	5.83e-08	Yes
Cx3cl1	1.0031	>9.9E-01	No		Cx3cl1	1.2694	0.507781	No		Cx3cl1	1.8684	0.0185342	No
Cxcl1	95.1981	4.9289e-06	Yes		Cxcl1	6.8385	0.0166252	Yes		Cxcl1	46.5372	2.935e-06	Yes
Cxcl10	545.715	2.9e-09	Yes		Cxcl10	203.371	4e-10	Yes		Cxcl10	648.208	<1.0E-10	Yes
Cxcl11	6.2437	0.0168214	Yes		Cxcl11	9.0798	0.00265371	Yes		Cxcl11	18.9175	1.74143e-05	Yes
Cxcl12	-1.3343	0.120895	No		Cxcl12	1.0519	0.679884	No		Cxcl12	-1.271	0.0932343	No
Cxcl13	7.7057	0.00130798	Yes		Cxcl13	8.5135	0.000362655	Yes		Cxcl13	7.0469	0.0014233	Yes
Cxcl15	-1.2116	0.410438	No		Cxcl15	-1.1446	0.489488	No		Cxcl15	-2.0866	3.34599e-05	Yes
Cxcl5	27.7206	0.000785347	Yes		Cxcl5	6.0815	0.0282835	Yes		Cxcl5	20.7923	8.08082e-05	Yes
Cxcl9	17.6579	8.23663e-05	Yes		Cxcl9	2.3898	0.0518767	No		Cxcl9	10.7566	1.62e-08	Yes
Cxcr2	4.2356	0.0410443	Yes		Cxcr2	1.0519	0.948993	No		Cxcr2	16.8633	0.000145109	Yes
Cxcr3	-1.4143	0.309836	No		Cxcr3	-1.1744	0.621757	No		Cxcr3	-1.6493	0.133096	No
Cxcr5	-1.2371	0.443327	No		Cxcr5	1.0931	0.81552	No		Cxcr5	1.6601	0.171365	No
Fasl	1.338	0.476021	No		Fasl	-1.0248	0.963268	No		Fasl	1.0709	0.804086	No
Ifng	1.7232	0.203468	No		Ifng	1.0497	0.906701	No		Ifng	-1.4308	0.349172	No
Il10ra	1.3942	0.272421	No		Il10ra	1.4347	0.21802	No		Il10ra	1.7031	0.0737704	No
Il10rb	1.1058	0.525897	No		Il10rb	1.2077	0.232115	No		Il10rb	1.2684	0.092296	No
Il11	2.8581	0.00996492	Yes		Il11	3.235	0.00398592	Yes		Il11	5.0717	0.00316495	Yes
Il13	1.389	0.353104	No		Il13	-1.1092	0.823276	No		Il13	1.0344	0.939264	No
Il15	1.6525	0.154084	No		Il15	1.3912	0.21661	No		Il15	1.767	0.00948633	No
Il16	-1.0593	0.891019	No		Il16	-1.0063	0.986171	No		Il16	-1.178	0.562692	No
Il17a	-1.2116	0.410438	No		Il17a	-1.0977	0.681666	No		Il17a	-2.0261	6.97917e-05	Yes
Il17b	-1.0849	0.787894	No		Il17b	-1.3081	0.590033	No		Il17b	-1.7585	0.239961	No
Il17f	1.5619	0.240449	No		Il17f	1.2455	0.294933	No		Il17f	-1.4825	0.368959	No
Il1a	25.3048	1.4662e-06	Yes		Il1a	3.9142	0.000828341	Yes		Il1a	10.1435	7.49e-08	Yes
Il1b	58.0526	4.2938e-06	Yes		Il1b	6.6792	0.0158015	Yes		Il1b	66.0955	4.3238e-06	Yes
Il1r1	2.4194	0.000122261	Yes		Il1r1	1.3386	0.0273868	No		Il1r1	1.5955	0.000650449	No
Il1rn	157.262	5.976e-07	Yes		Il1rn	25.0742	1.93681e-05	Yes		Il1rn	115.572	3.976e-07	Yes
Il21	2.749	0.0556832	No		Il21	1.4388	0.335753	No		Il21	1.0806	0.847754	No
Il27	4.8824	0.0026943	Yes		Il27	2.2193	0.0859543	No		Il27	6.1226	0.00134072	Yes
Il2rb	4.3233	0.000170168	Yes		Il2rb	1.294	0.415905	No		Il2rb	2.2799	0.0084539	Yes
Il2rg	4.4518	0.000430287	Yes		Il2rg	1.7026	0.0658459	No		Il2rg	4.1119	0.000211305	Yes
Il3	-1.0538	0.8515	No		Il3	-1.0367	0.863169	No		Il3	-1.7447	0.0251964	No
Il33	1.19	0.549836	No		Il33	1.586	0.0480102	No		Il33	-1.0861	0.670594	No
Il4	1.8266	0.263577	No		Il4	2.0408	0.215261	No		Il4	2.4963	0.0682671	No
Il5	2.3641	0.00764539	Yes		Il5	-1.0419	0.916645	No		Il5	-1.3174	0.318602	No
Il5ra	2.2633	0.0429923	Yes		Il5ra	1.7829	0.159678	No		Il5ra	1.5349	0.247174	No
Il6ra	2.4785	0.00457452	Yes		Il6ra	1.4645	0.179009	No		Il6ra	1.8224	0.0134155	No
Il6st	1.3249	0.11901	No		Il6st	1.3026	0.0401867	No		Il6st	1.0523	0.623175	No
Il7	1.3242	0.363717	No		Il7	1.7439	0.0273482	No		Il7	1.169	0.397918	No
Lta	1.8313	0.258525	No		Lta	1.0818	0.796868	No		Lta	-1.8865	0.107518	No
Ltb	1.0421	0.861196	No		Ltb	1.3328	0.248516	No		Ltb	1.0262	0.927294	No
Mif	-1.1333	0.60126	No		Mif	-1.0613	0.708077	No		Mif	-1.3795	0.0215616	No
Nampt	1.2959	0.352968	No		Nampt	1.2726	0.242813	No		Nampt	1.1196	0.541215	No
Osm	4.6364	0.00623667	Yes		Osm	3.0332	0.0466022	Yes		Osm	9.4162	0.000381178	Yes
Pf4	1.5041	0.333658	No		Pf4	1.8181	0.136542	No		Pf4	1.0337	0.92525	No
Spp1	1.3201	0.52346	No		Spp1	1.2599	0.466832	No		Spp1	-1.191	0.53107	No
Tnf	23.8365	0.000581604	Yes		Tnf	9.6059	5.49542e-05	Yes		Tnf	52.0796	1.579e-07	Yes
Tnfrsf11b	-1.3242	0.21345	No		Tnfrsf11b	1.1257	0.510747	No		Tnfrsf11b	-1.3272	0.101386	No
Tnfsf10	7.556	2.21192e-05	Yes		Tnfsf10	5.1777	1.7595e-06	Yes		Tnfsf10	9.5344	4.41e-08	Yes
Tnfsf11	9.0168	0.00120441	Yes		Tnfsf11	1.7114	0.191795	No		Tnfsf11	2.4768	0.0585102	No
Tnfsf13	-1.3918	0.0522883	No		Tnfsf13	1.3057	0.0609145	No		Tnfsf13	-1.0385	0.74728	No
Tnfsf13b	1.1127	0.678878	No		Tnfsf13b	1.2166	0.277377	No		Tnfsf13b	-1.2803	0.192894	No
Tnfsf4	-1.1067	0.786625	No		Tnfsf4	-1.1184	0.737618	No		Tnfsf4	-2.4757	0.00216073	Yes
Vegfa	-1.0409	0.689467	No		Vegfa	1.2316	0.00806581	No		Vegfa	1.0594	0.309849	No
Our criteria for significance is greater or less than 2.0-fold change with a P value of less than 5.0E-02
