# Supplementary material for: Innate immune responses after stimulation with Toll-like receptor agonists in ex vivo microglial cultures and an in vivo model using mice with reduced microglia
Source: J Neuroinflammation. 2021 Sep 6;18:194. doi: 10.1186/s12974-021-02240-w (PMC8419892; doi:10.1186/s12974-021-02240-w)
Supplement: Supplementary file 3 — Additional file 3. Inflammatory gene analysis dataset_PLX5622 Treated with Untreated mice exposed to TLR agonists. [file 12974_2021_2240_MOESM3_ESM.xlsx]

## Sheet: Inflammatory gene Comparison
Up-Down Regulation (comparing to Untreated mice exposed to PBS [n=6])					Up-Down Regulation (comparing to Untreated mice exposed to LPS [n=7])					Up-Down Regulation (comparing to Untreated mice exposed to IMQ [n=7])					Up-Down Regulation (comparing to Untreated mice exposed to CpG-ODN 1585 [n=6])
	PLX5622 treated mice exposed to PBS (n=6)				PLX5622 treated mice exposed to LPS (n=7)					PLX5622 treated mice exposed to IMQ (n=7)					PLX5622 treated mice exposed to CpG-ODN 1585 (n=6)
Gene	Fold Change	P value	Significant?		Gene	Fold Change	P value	Significant?		Gene	Fold Change	P value	Significant?		Gene	Fold Change	P value	Significant?
Aimp1	1.13	0.54912	No		Aimp1	-1.07	0.739307	No		Aimp1	-1.01	0.957425	No		Aimp1	-1.01	0.886585	No
Bmp2	-1.01	0.979797	No		Bmp2	1.48	0.447139	No		Bmp2	-1.11	0.614325	No		Bmp2	-1.03	0.698271	No
Ccl1	1.41	0.124444	No		Ccl1	-1.07	0.795066	No		Ccl1	1.05	0.821213	No		Ccl1	1.33	0.253188	No
Ccl11	1.35	0.680882	No		Ccl11	-1.33	0.435045	No		Ccl11	-3.15	0.00088098	Yes		Ccl11	-3.34	2.62028e-05	Yes
Ccl12	-1.15	0.739254	No		Ccl12	-7.35	0.000311553	Yes		Ccl12	-8.99	5.078e-05	Yes		Ccl12	-8.01	3.9215e-06	Yes
Ccl17	1.35	0.0847656	No		Ccl17	-1.59	0.0642451	No		Ccl17	-1.1	0.649521	No		Ccl17	-1.16	0.232429	No
Ccl19	1.11	0.467932	No		Ccl19	-1.37	0.332717	No		Ccl19	-1.39	0.124317	No		Ccl19	-1.15	0.0542361	No
Ccl2	-1.06	0.912192	No		Ccl2	-1.33	0.522026	No		Ccl2	-8.1	0.00128569	Yes		Ccl2	-1.95	0.00128577	Yes
Ccl20	1.34	0.29004	No		Ccl20	-11.05	0.00511793	Yes		Ccl20	-12.87	0.00481711	Yes		Ccl20	-160.81	4.443e-06	Yes
Ccl22	-1.78	0.0816254	No		Ccl22	-1.51	0.176727	No		Ccl22	-1.09	0.820258	No		Ccl22	-3.39	1.6262e-06	Yes
Ccl24	1.15	0.534842	No		Ccl24	-1.57	0.0725219	No		Ccl24	-1.25	0.259888	No		Ccl24	-1.3	0.0881531	No
Ccl3	-1.87	0.113163	No		Ccl3	-5.07	0.000323595	Yes		Ccl3	-15.11	4.43e-06	Yes		Ccl3	-14.12	7.47e-07	Yes
Ccl4	-2.4	0.149568	No		Ccl4	-5.05	0.000754571	Yes		Ccl4	-10.37	2.6e-06	Yes		Ccl4	-9.06	1.0557e-06	Yes
Ccl5	1.38	0.0659068	No		Ccl5	-3.01	0.00606906	Yes		Ccl5	-4.39	8.574e-05	Yes		Ccl5	-5.5	1.3458e-06	Yes
Ccl6	-2.7	0.0612034	No		Ccl6	-2.28	0.114226	No		Ccl6	-4.67	0.00014278	Yes		Ccl6	-5.15	0.000178243	Yes
Ccl7	1.02	0.965572	No		Ccl7	-1.32	0.561663	No		Ccl7	-6.86	0.00028595	Yes		Ccl7	-2.35	5.74306e-05	Yes
Ccl8	-1.88	0.402247	No		Ccl8	-5	0.0116901	Yes		Ccl8	-9.58	0.0004983	Yes		Ccl8	-9.42	7.43591e-05	Yes
Ccl9	-1.53	0.477152	No		Ccl9	-8.81	6.80907e-05	Yes		Ccl9	-4.84	0.00236875	Yes		Ccl9	-6.88	0.000143967	Yes
Ccr1	-2.48	0.15918	No		Ccr1	-2.26	0.13981	No		Ccr1	-3.45	0.00676405	Yes		Ccr1	-4.46	0.000178337	Yes
Ccr10	1.1	0.777316	No		Ccr10	1.56	0.28766	No		Ccr10	1.12	0.78133	No		Ccr10	-1.28	0.467543	No
Ccr2	-1.42	0.586684	No		Ccr2	-1.43	0.625455	No		Ccr2	-3.97	0.0199711	Yes		Ccr2	-1.81	0.0947065	No
Ccr3	-2.01	0.296204	No		Ccr3	-5.09	0.00205186	Yes		Ccr3	-3.38	0.00015866	Yes		Ccr3	-6.16	0.000362992	Yes
Ccr4	1.19	0.411154	No		Ccr4	-1.03	0.915195	No		Ccr4	1.13	0.691556	No		Ccr4	-1.17	0.574869	No
Ccr5	-3.62	0.0725013	No		Ccr5	-4.87	0.000100237	Yes		Ccr5	-5.29	3.345e-05	Yes		Ccr5	-9.01	8.07496e-05	Yes
Ccr6	-1.64	0.318077	No		Ccr6	-1	0.9871	No		Ccr6	-1.51	0.36715	No		Ccr6	-1.75	0.231812	No
Ccr8	1.19	0.411154	No		Ccr8	-1.02	0.956728	No		Ccr8	-1.43	0.151445	No		Ccr8	1.01	0.946106	No
Cd40lg	1.19	0.411154	No		Cd40lg	-1.45	0.10641	No		Cd40lg	-1.03	0.857675	No		Cd40lg	-1.05	0.581261	No
Csf1	-1.02	0.859327	No		Csf1	-1.07	0.619909	No		Csf1	-1.28	0.100482	No		Csf1	-1.36	0.00670167	No
Csf2	1.19	0.411154	No		Csf2	1.25	0.73714	No		Csf2	1.03	0.861746	No		Csf2	-1.36	0.534871	No
Csf3	-1.21	0.590111	No		Csf3	-1.1	0.762205	No		Csf3	-3.58	0.00899393	Yes		Csf3	-6.06	3.372e-07	Yes
Cx3cl1	1.04	0.915573	No		Cx3cl1	1.81	0.206522	No		Cx3cl1	1.06	0.867625	No		Cx3cl1	1.06	0.500192	No
Cxcl1	-1.54	0.402499	No		Cxcl1	-1.44	0.414789	No		Cxcl1	-3.9	0.0514934	No		Cxcl1	-5.37	0.000592929	Yes
Cxcl10	1.16	0.635233	No		Cxcl10	-1.94	0.0847784	No		Cxcl10	-18.61	9.939e-05	Yes		Cxcl10	-3.31	1.7495e-06	Yes
Cxcl11	1.14	0.786194	No		Cxcl11	-1.53	0.476426	No		Cxcl11	-9.41	0.0005619	Yes		Cxcl11	-4.14	0.000320419	Yes
Cxcl12	1.2	0.200592	No		Cxcl12	1.1	0.506003	No		Cxcl12	1.1	0.242143	No		Cxcl12	1.15	0.10571	No
Cxcl13	1.62	0.300362	No		Cxcl13	-1.33	0.465619	No		Cxcl13	-6	0.00548043	Yes		Cxcl13	-1.85	0.128488	No
Cxcl15	1.19	0.411154	No		Cxcl15	-1.34	0.195365	No		Cxcl15	-1.14	0.486458	No		Cxcl15	1.01	0.946106	No
Cxcl5	1.66	0.360605	No		Cxcl5	-1.28	0.645445	No		Cxcl5	-1.77	0.312955	No		Cxcl5	-7.68	1.84263e-05	Yes
Cxcl9	1.24	0.332617	No		Cxcl9	-2.77	0.0590774	No		Cxcl9	-2.69	0.0374703	Yes		Cxcl9	-3.28	0.0282763	Yes
Cxcr2	-1.1	0.86671	No		Cxcr2	1.22	0.788741	No		Cxcr2	-1.64	0.589982	No		Cxcr2	-4.37	0.00249632	Yes
Cxcr3	1.35	0.428519	No		Cxcr3	-1.29	0.442407	No		Cxcr3	-1.06	0.858738	No		Cxcr3	-1.35	0.355442	No
Cxcr5	-1.08	0.761341	No		Cxcr5	1.18	0.515383	No		Cxcr5	-1.19	0.677387	No		Cxcr5	-1.92	0.132347	No
Fasl	1.12	0.741578	No		Fasl	-1.73	0.288224	No		Fasl	1.65	0.233279	No		Fasl	-1.35	0.102545	No
Ifng	1.46	0.330061	No		Ifng	-2.2	0.0445654	Yes		Ifng	-1.36	0.3789	No		Ifng	1.55	0.288327	No
Il10ra	-1.57	0.203403	No		Il10ra	-1.83	0.0148117	No		Il10ra	-2.25	0.00190618	Yes		Il10ra	-2.12	0.00282983	Yes
Il10rb	-1.07	0.641129	No		Il10rb	-1.49	0.00509254	No		Il10rb	-1.35	0.0451335	No		Il10rb	-1.71	0.000161194	No
Il11	2.34	0.0416913	Yes		Il11	1.68	0.13232	No		Il11	1.31	0.429821	No		Il11	-2.13	0.0516473	No
Il13	-1.7	0.186229	No		Il13	1.11	0.688963	No		Il13	1.23	0.581541	No		Il13	-1.21	0.639222	No
Il15	-1.09	0.711401	No		Il15	-1.88	0.0405713	No		Il15	-1.63	0.0245677	No		Il15	-1.86	8.12106e-05	No
Il16	-1.53	0.3104	No		Il16	1.17	0.683059	No		Il16	-1.04	0.910876	No		Il16	1.02	0.945533	No
Il17a	1.19	0.411154	No		Il17a	-1.34	0.195365	No		Il17a	-1.18	0.423032	No		Il17a	-1.02	0.847559	No
Il17b	1.26	0.404274	No		Il17b	1.29	0.308544	No		Il17b	1.27	0.571251	No		Il17b	1.88	0.152279	No
Il17f	1.19	0.609264	No		Il17f	-1.36	0.398724	No		Il17f	-1.14	0.284128	No		Il17f	1.43	0.394564	No
Il1a	-1.22	0.562775	No		Il1a	-6.45	0.000369356	Yes		Il1a	-4.01	0.00579974	Yes		Il1a	-8.08	4.9492e-06	Yes
Il1b	-1.18	0.782126	No		Il1b	-2.64	0.031903	Yes		Il1b	-4.71	0.0238725	Yes		Il1b	-2.84	0.0087463	Yes
Il1r1	-1.04	0.791677	No		Il1r1	1.11	0.367199	No		Il1r1	-1.12	0.196814	No		Il1r1	-1.25	0.00250512	No
Il1rn	-1.65	0.342194	No		Il1rn	-5.11	0.000371314	Yes		Il1rn	-7.59	6.032e-05	Yes		Il1rn	-6.01	1.16158e-05	Yes
Il21	1.09	0.849878	No		Il21	-1.75	0.106895	No		Il21	-1.27	0.488811	No		Il21	-1.65	0.0582647	No
Il27	-1.09	0.781229	No		Il27	-3.23	0.0330777	Yes		Il27	-3.43	0.00536723	Yes		Il27	-4.31	0.0115471	Yes
Il2rb	1.38	0.252817	No		Il2rb	-1.68	0.217075	No		Il2rb	2.07	0.0781068	No		Il2rb	1.54	0.0892103	No
Il2rg	1.07	0.864574	No		Il2rg	-1.14	0.564817	No		Il2rg	-1.83	0.0663171	No		Il2rg	-2.9	3.90533e-05	Yes
Il3	1.19	0.411154	No		Il3	-1.36	0.254123	No		Il3	-1.25	0.260923	No		Il3	-1.07	0.750626	No
Il33	1.19	0.49105	No		Il33	1.11	0.632396	No		Il33	-1.08	0.578664	No		Il33	-1.18	0.0967833	No
Il4	1.93	0.212729	No		Il4	1.21	0.535279	No		Il4	-1.06	0.881975	No		Il4	-1.47	0.0938929	No
Il5	1.19	0.448363	No		Il5	-1.2	0.47231	No		Il5	1.23	0.60561	No		Il5	-1.02	0.93777	No
Il5ra	-1.02	0.976722	No		Il5ra	-1.31	0.283504	No		Il5ra	-1	>9.9E-01	No		Il5ra	-1.87	0.000431307	No
Il6ra	-1.83	0.0911329	No		Il6ra	-1.33	0.237148	No		Il6ra	-1.63	0.0655537	No		Il6ra	-2.16	0.000560256	Yes
Il6st	1.13	0.367066	No		Il6st	1.01	0.91967	No		Il6st	-1.09	0.232965	No		Il6st	-1.07	0.251486	No
Il7	-1.13	0.778056	No		Il7	-1.01	0.966972	No		Il7	-1.17	0.514334	No		Il7	1.03	0.892206	No
Lta	1.87	0.0182644	No		Lta	1.21	0.711983	No		Lta	1.2	0.625983	No		Lta	1.88	0.129704	No
Ltb	1.09	0.723542	No		Ltb	1.42	0.110916	No		Ltb	-1.34	0.373637	No		Ltb	1.39	0.29938	No
Mif	1.13	0.448403	No		Mif	-1.12	0.545627	No		Mif	-1.03	0.827576	No		Mif	1.01	0.815448	No
Nampt	1.07	0.756329	No		Nampt	-1.16	0.455442	No		Nampt	-1.14	0.315151	No		Nampt	-1.26	0.00134212	No
Osm	1.06	0.887435	No		Osm	-2.25	0.238019	No		Osm	-3.33	0.0115351	Yes		Osm	-2.67	0.011295	Yes
Pf4	-2.15	0.175321	No		Pf4	-6.24	8.8893e-06	Yes		Pf4	-9.23	4.95e-06	Yes		Pf4	-6.5	7.3351e-06	Yes
Spp1	1.06	0.869552	No		Spp1	-1.18	0.626758	No		Spp1	-1.19	0.358782	No		Spp1	-1.09	0.554362	No
Tnf	-1	>9.9E-01	No		Tnf	-3.63	0.0531682	No		Tnf	-14.21	0.00028884	Yes		Tnf	-6.79	7.1361e-06	Yes
Tnfrsf11b	1.05	0.750274	No		Tnfrsf11b	1.07	0.66079	No		Tnfrsf11b	-1.11	0.399104	No		Tnfrsf11b	-1.03	0.786556	No
Tnfsf10	1.25	0.368968	No		Tnfsf10	-2.07	0.0148967	Yes		Tnfsf10	-3.2	0.00289828	Yes		Tnfsf10	-2.57	8.6876e-06	Yes
Tnfsf11	-1	>9.9E-01	No		Tnfsf11	-1.48	0.286864	No		Tnfsf11	-1.14	0.700392	No		Tnfsf11	-5.24	0.00373654	Yes
Tnfsf13	-1.05	0.62358	No		Tnfsf13	1.43	0.048615	No		Tnfsf13	-1.51	0.00361434	No		Tnfsf13	1.07	0.509132	No
Tnfsf13b	1.09	0.714445	No		Tnfsf13b	-1.24	0.329436	No		Tnfsf13b	-1.1	0.386867	No		Tnfsf13b	1.06	0.583508	No
Tnfsf4	-1	>9.9E-01	No		Tnfsf4	-1.4	0.399369	No		Tnfsf4	1.07	0.867827	No		Tnfsf4	1.2	0.420342	No
Vegfa	1.13	0.182794	No		Vegfa	1.02	0.899432	No		Vegfa	-1.16	0.0363791	No		Vegfa	1.03	0.526534	No
Our criteria for significance is greater or less than 2.0-fold change with a P value of less than 5.0E-02

## Sheet: Raw CT values PLX & Untreated
	B902-1 Brain Untreated PBS 6hr	B902-2 Brain Untreated PBS 6 hr	B902-3 Brain Untreated PBS 6 hr	B775-1 Brain Untreated + PBS 6hr	B775-2 Brain Untreated + PBS 6hr	B775-3 Brain Untreated + PBS 6hr	B778-1 Brain Untreated + CpG-ODN 1585 6hr	B778-2 Brain Untreated + CpG-ODN 1585 6hr	B778-3 Brain Untreated + CpG-ODN 1585 6hr	B900-1 Brain Untreated + CpG-ODN 1585 6hr	B900-2 Brain Untreated + CpG-ODN 1585 6hr	B900-3 Brain Untreated + CpG-ODN 1585 6hr	B761-1 Brain Untreated + LPS 6hr	B761-2 Brain Untreated + LPS 6hr	B761-3 Brain Untreated + LPS 6hr	B761-4 Brain Untreated + LPS 6hr	B899-1 Brain Untreated LPS 6hr	B899-2 Brain Untreated LPS 6hr	B899-3 Brain Untreated LPS 6hr	B763-1 Brain Untreated + IMQ 6hr	B763-2 Brain Untreated + IMQ 6hr	B763-3 Brain Untreated + IMQ 6hr	B763-4 Brain Untreated + IMQ 6hr	B901-1 Brain Untreated + IMQ 6hr	B901-2 Brain Untreated + IMQ 6hr	B901-3 Brain Untreated + IMQ 6hr		B895-1 Brain PLX5622 + PBS 6hr	B895-2 Brain PLX5622 + PBS 6hr	B895-3 Brain PLX5622 + PBS 6hr	B774-1 Brain PLX5622 + PBS 6hr	B774-2 Brain PLX5622 + PBS 6hr	B774-3 Brain PLX5622 + PBS 6hr	B897-1 Brain PLX5622 + CpG-OND 1585 6hr	B897-2 Brain PLX5622 + CpG-ODN 1585 6hr	B897-3 Brain PLX5622 + CpG-ODN 1585 6hr	B777-1 Brain PLX5266 + CpG-ODN 1585 6hr	B777-2 Brain PLX5266 + CpG-ODN 1585 6hr	B777-3 Brain PLX5266 + CpG-ODN 1585 6hr	B777-4 Brain PLX5266 + CpG-ODN 1585 6hr	B762-1 Brain PLX5622 + LPS 6hr	B762-2 Brain PLX5622 + LPS 6hr	B762-3 Brain PLX5622 + LPS 6hr	B762-4 Brain PLX5622 + LPS 6hr	B898-1 Brain PLX5622 LPS 6hr	B898-2 Brain PLX5622 LPS 6hr	B898-3 Brain PLX5622 LPS 6hr	B779-1 Brain PLX5622 + IMQ 6hr	B779-2 Brain PLX5622 + IMQ 6hr
A01	23.825	23.822	23.438	24.012	24.603	23.984	23.444	23.766	23.453	22.862	22.73	23.154	23.591	24.174	24.113	23.016	23.557	23.769	23.22	23.428	23.626	23.537	23.721	23.674	23.72	23.638		23.739	23.336	23.818	24.689	24.66	23.865	23.25	23.701	22.56	23.72	23.487	23.325	22.849	23.747	22.866	23.566	22.78	23.39	23.18	23.655	23.681	23.292
A02	30.776	29.834	29.631	28.864	28.906	27.845	27.877	27.632	27.637	27.241	27.409	27.825	28.146	28.633	28.448	27.965	28.45	Undetermined	27.958	28.327	27.929	28.248	28.269	30.139	29.401	29.657		29.319	30.236	29.331	30.628	29.282	28.598	27.919	28.208	27.133	27.95	27.351	27.383	27.385	28.618	27.462	28.05	27.545	28.584	28.796	28.676	28.789	27.96
A03	Undetermined	Undetermined	Undetermined	35.234	Undetermined	Undetermined	34.766	Undetermined	35.132	33.782	34.429	Undetermined	Undetermined	34.786	Undetermined	34.931	33.25	34.988	Undetermined	Undetermined	Undetermined	34.221	35.345	35.67	Undetermined	Undetermined		34.147	34.547	Undetermined	Undetermined	34.805	Undetermined	Undetermined	Undetermined	34.753	34.11	32.933	Undetermined	33.759	Undetermined	33.582	33.91	34.247	Undetermined	33.982	Undetermined	34.104	Undetermined
A04	38.066	31.84	Undetermined	31.311	33.079	34.715	27.934	28.112	26.855	27.94	27.228	28.278	29.458	28.235	27.813	26.855	27.013	27.551	27.596	29.895	29.585	29.821	30.659	30.677	30.197	28.971		31.986	31.886	38.264	31.64	35.505	34.315	29.624	30.391	28.568	29.812	29.114	28.183	29.349	27.702	26.936	27.137	27.012	28.425	27.724	29.512	30.978	30.628
A05	26.304	27.392	26.329	27.495	28.382	27.894	22.282	22.2	21.437	21.726	21.647	21.779	23.771	23.812	23.499	22.662	22.86	21.328	22.998	22.672	22.883	22.679	24.241	23.517	22.627	22.158		27.602	26.747	28.418	28.93	29.268	25.53	24.179	25.555	22.917	25.75	25.241	23.955	25.514	25.581	25.784	25.738	24.781	25.376	24.988	25.9	27.846	25.509
A06	26.492	26.569	26.437	26.452	26.921	26.354	25.394	25.72	26.015	25.62	25.477	25.296	25.583	25.564	25.877	24.719	25.165	25.343	25.411	26.338	26.48	26.199	26.151	26.135	26.347	26.293		26.227	25.76	26.486	26.62	26.86	26.163	26.093	26.792	25.292	25.654	25.654	25.845	25.386	25.632	24.975	25.491	25.257	26.319	25.179	26.593	26.507	26.506
A07	26.965	27.101	26.719	27.173	27.269	27.006	24.554	24.731	24.512	24.377	24.385	24.794	25.137	25.109	24.826	23.994	24.84	23.868	25.119	26.263	26.481	26.264	26.291	26.654	26.12	25.436		27.193	26.725	27.122	27.789	27.541	26.453	25.188	25.436	24.259	24.668	24.534	24.418	24.582	24.507	24.428	24.536	23.838	25.236	24.965	25.606	26.898	26.307
A08	28.005	29.913	26.54	29.573	30.726	29.454	21.967	21.721	20.733	20.992	20.834	21.45	22.823	23.346	22.85	21.809	21.273	20.684	22.951	23.822	23.923	23.932	25.177	24.402	23.015	21.855		28.828	28.298	29.438	30.478	30.637	28.481	21.813	22.796	21.396	22.505	22.659	21.791	22.366	22.194	21.652	22.281	21.608	22.656	21.479	23.797	29.396	25.907
A09	34.216	Undetermined	Undetermined	Undetermined	34.571	Undetermined	25.219	25.808	25.616	24.874	24.513	24.897	25.367	28.279	27.598	27.509	27.207	25.366	27.349	28.988	30.336	30.349	30.518	31.381	27.522	25.594		35.355	33.153	Undetermined	Undetermined	34.554	Undetermined	31.574	30.873	29.123	Undetermined	Undetermined	31.278	33.41	29.372	33.842	30.569	29.876	28.495	27.583	30.281	Undetermined	33.382
A10	33.722	31.795	31.695	30.983	33.431	31.274	28.971	28.808	28.395	28.431	28.46	28.792	29.651	27.486	27.186	26.666	26.825	29.407	27.471	30.653	30.379	31.608	33.568	32.271	32.717	31.158		33.552	31.852	33.27	34.151	33.736	32.792	30.273	30.377	29.852	31.279	30.092	29.9	30.619	28.158	27.959	28.403	27.612	27.991	27.428	28.351	31.709	32.268
A11	34.663	Undetermined	35.81	35.522	Undetermined	Undetermined	34.239	35.358	Undetermined	33.797	34.616	Undetermined	Undetermined	35.987	Undetermined	Undetermined	33.596	Undetermined	34.788	33.564	Undetermined	Undetermined	39.645	35.142	Undetermined	Undetermined		34.937	Undetermined	Undetermined	Undetermined	Undetermined	Undetermined	Undetermined	Undetermined	35.368	36.075	Undetermined	Undetermined	Undetermined	35.516	38.592	Undetermined	Undetermined	Undetermined	Undetermined	Undetermined	Undetermined	Undetermined
A12	30.161	31.598	29.386	30.26	30.846	30.378	23.681	23.896	22.243	23.384	23.821	23.89	24.752	24.319	24.724	23.557	23.217	24.127	24.345	25.654	25.9	25.436	26.593	26.572	25.932	25.476		30.136	32.491	31.531	32.12	32.637	30.588	26.434	28.305	25.946	28.196	27.655	26.448	27.373	26.168	26.793	26.788	25.778	25.843	24.543	26.596	30.838	28.674
B01	29.983	34.631	29.861	30.884	31.271	30.742	24.729	24.425	23.272	23.886	24.289	24.355	25.56	25.621	25.657	24.593	23.748	25.615	25.327	26.105	26.461	26.206	27.348	27.607	26.589	26.371		31.192	33.138	32.688	33.371	34.368	31.668	26.479	27.599	26.469	27.458	28.156	26.353	27.953	27.352	27.719	27.707	27.582	26.709	24.99	27.497	30.996	28.958
B02	30.41	30.689	29.999	30.501	30.566	29.824	24.104	23.814	22.842	24.105	24.108	24.404	25.757	23.437	23.241	22.53	22.832	24.167	23.834	26.64	26.944	26.996	28.139	27.442	27.475	26.194		29.872	29.936	30.149	31.692	30.146	28.881	26.475	26.906	25.943	26.206	26.258	25.766	26.419	24.458	24.705	24.696	24.196	25.391	24.734	25.834	29.64	28.134
B03	27.002	29.775	26.481	27.89	28.278	27.448	26.354	27.079	24.81	25.673	25.153	26.193	26.34	28.606	27.667	27.585	27.657	26.668	26.392	27.295	27.166	26.885	27.623	27.02	26.775	25.973		27.636	30.557	29.751	30.213	30.626	28.161	27.296	28.536	26.958	28.747	29.016	27.839	28.967	29.785	28.57	29.292	28.458	26.705	26.166	27.345	29.445	28.722
B04	29.346	30.618	28.012	31.362	31.534	30.255	23.521	23.274	22.691	22.9	22.797	23.021	25.752	25.119	24.769	23.854	23.151	22.206	24.519	24.795	25.217	24.889	26.193	25.724	24.902	23.73		29.594	30.525	30.157	30.576	31.32	30.281	23.722	24.532	23.602	24.572	24.678	23.64	24.576	24.24	23.752	24.201	23.554	24.611	23.596	25.325	29.713	26.857
B05	31.118	Undetermined	29.655	32.501	34.273	33.01	30.182	29.964	30.087	29.103	29.134	29.825	31.155	30.428	30.854	29.617	29.372	28.634	29.486	33.18	29.789	29.833	31.967	30.41	30.616	29.398		30.892	35.232	34.235	Undetermined	34.551	32.797	32.716	33.252	32.64	30.9	34.864	30.696	33.412	30.666	30.976	31.331	31.428	30.948	Undetermined	32.529	33.194	33.362
B06	31.483	32.764	30.48	31.268	31.724	36.183	29.634	30.128	27.608	28.756	28.777	28.654	29.418	28.326	28.38	26.691	26.877	27.353	28.195	30.873	30.996	30.29	30.901	30.83	30.186	30.899		31.776	33.728	33.435	33.13	33.778	32.027	31.47	31.624	29.825	33.237	32.272	32.149	31.902	30.809	30.421	30.596	30.444	31.119	29.593	31.305	33.827	30.938
B07	30.24	32.89	28.853	31.688	31.968	30.805	27.366	27.981	26.158	26.904	26.714	27.763	28.31	30.293	29.498	28.972	28.715	28.896	27.901	29.89	29.525	29.588	29.975	29.578	29	27.764		29.983	31.857	33.621	34.88	34.198	31.232	28.586	29.795	27.921	29.28	30.173	28.61	30.143	32.269	30.011	30.81	30.211	28.336	27.279	28.986	30.818	30.358
B08	30.651	31.565	31.758	29.451	30.316	28.244	28.408	29.426	28.74	29.092	28.623	29.157	28.934	29.585	29.788	28.784	30.147	Undetermined	29.241	29.107	28.247	28.806	28.918	31.879	31.645	30.991		30.469	30.535	30.696	31.893	30.077	28.936	30.089	31.278	29.565	28.636	28.342	28.277	27.733	29.664	28.894	29.255	28.344	28.689	29.544	29.7	29.64	28.665
B09	30.928	34.266	31.104	34.353	32.654	32.174	29.996	30.76	28.236	28.707	28.002	29.396	31.502	34.389	33.157	30.846	29.759	33.22	30.107	30.658	30.621	32.357	33.007	30.643	31.336	29.738		31.449	31.374	33.772	33.942	35.31	34.429	29.549	30.424	28.598	30.248	30.982	29.452	30.529	34.455	31.84	37.667	32.26	30.367	28.907	30.812	33.471	Undetermined
B10	29.562	34.492	28.885	29.73	30.401	29.396	27.57	27.869	27.321	25.951	26.247	26.251	28.477	30.58	28.627	28.528	27.93	28.599	26.769	28.17	28.271	28.499	28.969	29.348	28.662	27.354		30.259	31.276	32.629	32.5	33.478	29.819	28.401	29.621	27.618	30.531	30.982	29.386	29.876	30.984	31.536	30.798	30.655	29.297	28.903	30.85	30.26	29.349
B11	Undetermined	Undetermined	Undetermined	Undetermined	Undetermined	Undetermined	34.472	Undetermined	Undetermined	33.996	33.412	Undetermined	Undetermined	Undetermined	33.704	Undetermined	Undetermined	37.474	Undetermined	Undetermined	Undetermined	Undetermined	Undetermined	35.903	Undetermined	Undetermined		Undetermined	Undetermined	Undetermined	Undetermined	Undetermined	Undetermined	Undetermined	Undetermined	Undetermined	33.3	Undetermined	32.514	Undetermined	Undetermined	33.257	34.562	Undetermined	39.76	Undetermined	33.305	39.13	Undetermined
B12	27.647	30.517	28.272	28.936	30.422	30.345	26.746	27.284	26.003	25.33	25.654	25.577	27.576	29.11	28.087	26.832	27.682	28.449	26.217	26.802	27.314	26.933	28.359	27.65	27.249	26.334		28.735	32.086	31.771	33.081	33.76	29.312	28.202	29.461	27.287	30.744	30.639	29.333	29.366	30.354	29.531	30.706	28.989	29.155	28.959	29.327	29.581	29.088
C01	32.425	32.323	31.851	33.182	31.928	33.41	32.377	33.331	30.862	30.831	30.319	31.146	34.616	34.392	31.876	31.628	31.615	32.566	33.108	33.586	32.391	31.512	33.308	31.68	31.753	31.715		31.546	33.286	33.508	33.876	33.644	35.859	31.824	Undetermined	30.288	33.194	31.722	31.649	31.776	32.48	31.422	32.265	32.826	32.4	33.383	32.146	32.747	35.965
C02	Undetermined	Undetermined	Undetermined	Undetermined	Undetermined	Undetermined	Undetermined	Undetermined	Undetermined	Undetermined	Undetermined	Undetermined	Undetermined	Undetermined	Undetermined	32.285	33.511	Undetermined	Undetermined	Undetermined	33.34	Undetermined	Undetermined	33.902	Undetermined	Undetermined		Undetermined	Undetermined	Undetermined	Undetermined	Undetermined	Undetermined	Undetermined	Undetermined	Undetermined	Undetermined	Undetermined	Undetermined	Undetermined	33.591	34.552	Undetermined	32.233	Undetermined	33.332	34.364	Undetermined	Undetermined
C03	Undetermined	35.586	Undetermined	Undetermined	Undetermined	Undetermined	Undetermined	Undetermined	Undetermined	34.466	Undetermined	37.167	Undetermined	35.357	34.247	Undetermined	34.234	Undetermined	Undetermined	Undetermined	Undetermined	35.709	Undetermined	Undetermined	Undetermined	Undetermined		Undetermined	39.075	Undetermined	Undetermined	Undetermined	35.139	Undetermined	Undetermined	Undetermined	Undetermined	Undetermined	35.73	Undetermined	Undetermined	34.31	Undetermined	Undetermined	Undetermined	Undetermined	Undetermined	Undetermined	34.444
C04	27.677	27.67	27.623	26.622	27.208	26.483	24.673	24.558	24.308	24.604	24.607	24.759	24.954	24.91	25.209	24.387	24.755	27.438	25.45	25.294	25.42	25.432	25.603	27.243	26.932	26.341		27.384	27.039	27.48	28.525	27.198	27.311	25.109	25.742	24.837	24.924	24.797	24.588	24.821	24.856	24.857	24.964	24.39	25.26	25.148	25.42	26.389	25.302
C05	Undetermined	Undetermined	Undetermined	Undetermined	Undetermined	Undetermined	33.911	35.095	32.15	31.355	31.928	33.952	35.687	34.814	34.567	31.602	31.275	31.789	35.254	Undetermined	Undetermined	34.295	Undetermined	34.732	Undetermined	35.429		Undetermined	39.041	Undetermined	Undetermined	Undetermined	Undetermined	33.677	34.218	33.202	Undetermined	33.774	32.505	31.167	33.378	32.215	33.958	30.815	32.541	31.155	34.821	Undetermined	33.998
C06	34.179	Undetermined	31.732	33.343	33.564	32.361	27.019	27.239	25.743	26.591	26.988	26.91	27.421	26.55	26.419	25.78	25.952	28.52	26.726	30.472	30.618	29.186	31.01	31.704	30.284	27.949		34.338	32.465	Undetermined	34.263	33.646	33.581	29.499	29.425	28.663	29.455	29.843	28.744	29.28	25.855	25.363	25.964	25.614	27.492	26.445	28.638	32.961	31.557
C07	24.139	24.117	24.145	21.959	22.419	21.777	21.114	21.365	20.832	20.938	21.274	21.255	21.672	22.256	21.839	21.51	22.426	28.161	21.815	21.524	21.211	21.326	21.516	23.865	24.168	23.822		23.806	23.265	23.861	24.624	22.363	21.797	21.261	21.607	20.8	21.242	20.857	20.678	20.598	21.706	20.86	21.474	20.933	21.801	22.007	21.972	21.762	20.982
C08	31.519	33.427	29.645	31.748	33.369	32.204	25.764	27.2	24.954	24.973	24.395	25.017	24.837	26.527	25.976	25.376	24.828	23.629	24.776	29.648	30.651	28.835	30.404	29.829	27.187	26.12		32.796	32.921	34.511	32.429	33.231	31.251	27.259	29.224	25.789	28.728	28.576	27.374	27.362	25.002	24.155	25.31	24.596	25.771	24.566	27.333	32.671	30.316
C09	30.488	30.867	29.575	30.383	31.164	30.501	20.546	20.182	19.565	19.957	20.103	20.216	22.347	21.39	21.241	20.303	19.869	20.955	21.787	22.451	22.449	22.467	23.406	22.892	22.57	21.756		31.003	30.592	29.338	30.888	31.619	29.698	21.502	22.313	20.964	22.278	21.831	failed rxn	22.117	20.979	22.23	21.429	20.933	22.194	21.111	22.781	28.566	23.579
C10	32.295	Undetermined	Undetermined	Undetermined	Undetermined	35.769	30.606	29.949	28.575	28.853	28.574	28.921	33.409	32.519	32.307	29.682	29.738	30.534	33.22	29.911	30.687	30.813	34.29	30.899	31.231	29.927		32.605	37.469	Undetermined	Undetermined	Undetermined	Undetermined	31.79	31.333	29.996	32.5	30.99	29.917	31.236	31.944	31.02	33.49	32.243	32.251	30.473	31.357	Undetermined	33.199
C11	25.201	25.388	24.957	25.154	25.678	25.21	24.945	24.91	24.754	24.279	24.003	24.406	24.853	25.795	25.581	25.271	25.479	25.973	24.875	24.625	24.507	24.501	24.941	25.461	25.494	25.005		25.416	24.63	25.175	25.946	25.473	24.83	24.32	24.783	23.75	24.604	24.393	24.303	24.287	25.27	24.532	25.128	24.523	24.77	24.849	24.892	24.809	24.521
C12	33.917	30.929	34.364	31.718	32.772	31.503	28.705	29.176	26.572	29.399	29.19	28.892	28.925	29.267	29.455	29.33	30.734	28.582	28.884	29.379	29.324	29.833	29.249	29.563	28.599	28.354		32.527	32.865	31.497	33.195	31.769	30.656	29.379	31.461	28.463	29.375	29.818	28.58	28.853	28.12	30.003	29.861	28.517	29.968	28.78	29.913	Undetermined	28.809
D01	36.143	36.958	38.532	35.308	38.218	36.995	39.013	37.83	36.504	36.907	37.39	37.201	38.37	39.318	36.671	37.69	38.147	36.739	37.153	36.896	35.369	37.113	35.244	34.556	35.158	38.068		35.234	35.693	35.319	35.287	38.493	36.836	36.959	37.426	35.468	Undetermined	35.934	33.969	36.177	Undetermined	37.462	37.472	37.053	35.607	36.789	36.433	36.67	37.438
D02	30.756	31.206	30.143	32.002	35.423	31.534	26.528	27.535	26.311	26.292	25.435	25.905	27.731	28.136	27.073	26.355	26.42	24.073	27.138	29.48	29.513	29.253	30.286	30.532	27.089	26.223		31.234	30.667	31.14	31.628	31.99	31.069	28.574	29.848	27.75	30.311	30.407	29.199	28.845	26.742	25.978	26.748	25.771	26.77	26.699	27.768	29.544	27.432
D03	Undetermined	Undetermined	Undetermined	Undetermined	Undetermined	Undetermined	30.961	30.778	30.289	30.895	29.736	30.411	32.635	30.826	30.742	30.248	29.643	29.163	30.809	32.317	33.631	33.831	33.481	Undetermined	Undetermined	31.134		Undetermined	Undetermined	34.621	Undetermined	Undetermined	Undetermined	33.717	Undetermined	32.55	30.95	30.228	29.808	30.974	30.461	31.912	30.642	30.803	32.503	32.39	32.735	Undetermined	Undetermined
D04	31.508	32.34	32.885	Undetermined	Undetermined	32.577	28.338	28.962	26.541	28.457	27.466	28.724	27.828	31.55	32.325	31.469	31.991	31.902	28.947	32.885	Undetermined	32.006	Undetermined	Undetermined	31.722	28.597		32.546	32.737	Undetermined	33.208	Undetermined	33.124	29.289	30.568	29.793	29.368	32.151	28.584	30.167	31.423	29.894	33.527	31.288	28.457	27.382	29.095	30.747	34.693
D05	34.147	Undetermined	34.361	32.789	35.169	Undetermined	Undetermined	Undetermined	33.565	33.882	33.844	32.97	Undetermined	35.199	Undetermined	33.686	33.702	34.854	Undetermined	Undetermined	33.914	32.73	Undetermined	Undetermined	Undetermined	33.852		34.021	33.516	32.916	Undetermined	34.706	Undetermined	Undetermined	Undetermined	34.189	Undetermined	32.732	Undetermined	Undetermined	32.99	34.478	Undetermined	Undetermined	Undetermined	Undetermined	34.404	Undetermined	Undetermined
D06	33.307	35.355	Undetermined	34.236	Undetermined	34.165	31.683	34.617	32.999	31.451	32.304	32.899	34.266	37.901	34.892	33.759	Undetermined	Undetermined	33.453	32.794	38.491	32.858	Undetermined	36.848	Undetermined	32.801		Undetermined	34.38	39.68	Undetermined	36.202	34.446	32.368	Undetermined	32.302	35.396	32.822	34.606	34.19	34.357	32.854	35.494	32.404	34.228	33.928	33.987	39.856	32.753
D07	33.119	32.841	31.283	32.909	34.278	32.556	31.54	32.388	31.55	31.588	31.585	31.375	32.567	32.973	33.469	30.852	31.55	32.231	31.296	32.56	31.687	32.114	35.422	32.782	31.805	32.309		32.493	31.908	33.499	33.262	33.95	32.359	32.132	31.667	31.918	32.679	32.722	32.388	31.595	31.592	36.562	32.555	30.446	33.855	31.488	32.627	31.4	32.408
D08	33.41	Undetermined	Undetermined	Undetermined	Undetermined	Undetermined	33.513	Undetermined	34.305	Undetermined	32.434	34.892	Undetermined	34.733	33.616	31.678	32.22	Undetermined	33.464	Undetermined	33.152	Undetermined	Undetermined	32.696	Undetermined	Undetermined		33.846	Undetermined	33.266	Undetermined	Undetermined	34.509	Undetermined	Undetermined	33.304	33.403	32.358	33.424	32.385	Undetermined	34.176	Undetermined	33.09	33.466	35.299	Undetermined	Undetermined	33.109
D09	29.823	30.785	29.191	28.155	28.4	27.943	27.241	27.25	26.196	27.46	27.224	27.95	27.289	28.378	28.468	26.989	27.632	31.007	28.289	27.39	27.835	27.13	27.426	29.53	29.626	28.957		28.875	30.017	31.151	31.239	30.148	28.253	28.509	28.456	28.427	28.287	28.094	27.878	28.146	28.442	28.788	28.68	28.769	28.749	28.413	29.405	28.92	28.721
D10	26.598	27.195	26.564	26.772	27.171	26.756	25.49	25.894	25.672	24.997	24.941	25.637	26.169	26.819	26.63	25.889	26.271	27.266	25.901	25.755	26.286	26.183	26.479	26.517	26.545	26.42		26.686	26.757	27.142	28.256	27.693	26.577	26.112	26.776	25.432	26.788	26.269	26.147	25.97	26.859	26.297	26.944	26.362	26.525	26.354	26.706	27.018	26.37
D11	32.975	33.694	33.859	35.154	32.672	31.719	30.33	30.606	27.707	30.124	30.103	30.627	31.355	32.007	31.797	30.21	30.634	33.765	30.927	30.391	30.679	30.494	31.304	32.466	32.005	32.236		32.15	32.785	32.003	33.618	31.91	31.57	30.91	32.271	30.454	30.632	31.438	29.472	30.396	31.583	28.6	31.633	29.772	29.663	29.491	31.785	30.45	29.327
D12	31.983	33.388	32.537	31.622	32.224	34.077	30.376	33.69	32.42	30.026	31.499	31.16	31.742	31.869	31.487	30.588	32.855	32.774	31.898	31.74	33.146	30.442	34.163	31.574	33.636	33.008		34.964	32.317	33.678	Undetermined	33.817	32.141	32.372	32.341	31.67	32.682	30.836	30.446	30.993	31.445	29.913	31.139	31.537	31.326	31.891	32.021	31.919	30.67
E01	28.306	29.374	28.498	28.833	29.781	28.897	27.018	27.136	27.22	26.926	26.799	27.295	27.929	28.464	28.851	27.257	27.415	27.567	28.143	27.84	27.875	27.973	29.279	28.357	28.334	27.837		28.964	28.539	29.145	30.303	30.186	28.754	27.395	28.556	27.62	28.163	28.153	27.249	27.941	28.183	28.576	28.74	28.121	28.314	28.195	28.963	28.733	28.452
E02	29.01	28.812	27.89	26.595	26.929	26.157	26.187	26.48	26.328	26.953	26.886	27.61	26.445	26.776	26.455	25.48	27.519	31.626	27.301	26.707	25.935	26.253	25.723	28.725	28.362	29.509		29.649	29.223	28.43	29.33	27.154	26.771	27.566	27.445	27.481	25.627	26.011	25.775	26.208	26.915	26.162	26.187	25.551	27.279	27.132	27.864	27.607	25.842
E03	Undetermined	Undetermined	Undetermined	Undetermined	Undetermined	Undetermined	Undetermined	Undetermined	34.745	36.907	Undetermined	Undetermined	Undetermined	Undetermined	36.207	Undetermined	36.913	Undetermined	38.833	Undetermined	Undetermined	Undetermined	Undetermined	34.134	Undetermined	Undetermined		Undetermined	Undetermined	Undetermined	Undetermined	Undetermined	Undetermined	Undetermined	Undetermined	Undetermined	Undetermined	Undetermined	Undetermined	Undetermined	Undetermined	Undetermined	Undetermined	Undetermined	Undetermined	Undetermined	Undetermined	Undetermined	Undetermined
E04	30.48	30.648	32.291	31.134	32.088	30.693	31.796	33.708	30.528	29.392	30.128	30.301	30.231	32.239	30.597	31.101	30.988	31.561	30.724	30.741	30.954	30.64	29.987	30.984	31.155	35.568		31	30.421	30.885	32.187	31.506	30.81	30.275	30.312	28.727	30.247	30.376	30.355	30.52	30.929	30.791	29.791	30.128	29.88	29.521	30.934	31.706	30.225
E05	32.74	32.307	31.91	32.675	33.557	32.943	34.615	32.539	32.476	30.798	30.893	31.852	32.362	32.277	31.972	32.576	30.711	31.498	30.983	31.705	31.862	31.9	31.858	32.445	32.655	32.371		31.546	31.108	33.305	33.615	33.834	32.702	31.634	31.426	30.546	32.536	32.61	35.516	31.377	33.544	30.791	32.113	31.261	30.837	31.572	32.476	31.994	32.323
E06	30.855	30.961	29.634	30.492	30.846	29.886	26.519	26.718	25.206	25.858	26.098	25.853	25.601	25.868	26.095	25.491	25.129	24.594	25.774	27.721	28.531	28.35	29.122	28.964	27.688	27.155		29.971	30.919	31.409	31.929	32.882	28.79	28.427	29.355	27.461	29.46	29.827	28.452	29.883	27.957	28.178	28.526	27.709	28.187	25.936	27.965	32.249	30.439
E07	31.675	31.935	28.768	30.887	33.916	31.749	25.138	25.361	22.931	24.133	23.831	24.89	24.281	25.866	25.988	25.543	24.568	25.939	25.28	28.134	28.498	28.71	30.158	30.351	28.137	25.445		31.558	32.253	33.463	31.922	30.978	31.632	24.874	26.123	25.267	25.497	26.738	24.91	26.895	26.965	26.934	27.741	26.664	25.535	23.883	26.621	31.657	31.68
E08	28.375	28.281	28.197	28.371	28.325	28.299	26.596	26.88	26.569	26.362	26.383	26.647	26.955	26.747	26.547	25.83	26.548	27.904	26.764	27.516	27.305	27.286	27.393	27.796	28.342	27.765		28.551	27.64	28.661	30.308	28.848	27.686	26.733	27.562	26.318	27.265	26.955	26.474	26.581	26.41	25.682	26.279	25.581	26.341	26.259	26.772	27.848	26.781
E09	32.383	Undetermined	30.947	34.68	32.734	32.781	25.318	25.406	24.002	25.263	25.243	25.81	26.646	25.676	25.725	24.343	24.425	25.918	25.862	27.726	28.269	28.164	28.458	29.108	28.241	27.302		32.947	32.709	34.418	Undetermined	Undetermined	34.274	27.014	27.908	27.304	27.695	28.492	26.582	28.224	27.589	27.601	28.505	27.43	27.389	25.98	27.649	32.433	29.929
E10	32.319	34.097	34.741	35.012	36.152	34.658	32.845	34.22	32.574	33.161	32.171	33.806	33.393	33.137	33.917	31.656	30.934	32.708	32.222	33.886	33.236	32.69	33.683	33.542	34.15	33.449		Undetermined	33.548	34.811	33.504	Undetermined	34.646	34.862	34.325	33.364	33.766	33.898	33.208	32.989	32.71	32.876	33.14	32.788	32.648	32.712	33.826	Undetermined	32.679
E11	Undetermined	Undetermined	33.296	Undetermined	33.737	Undetermined	30.337	30.259	29.426	31.331	30.742	32.886	32.506	32.577	33.328	31.2	29.569	33.295	31.112	32.595	34.307	33.756	33.771	32.631	32.823	31.797		Undetermined	Undetermined	Undetermined	Undetermined	Undetermined	34.218	31.734	33.922	33.606	31.765	34.471	30.914	32.197	32.911	31.391	34.835	33.986	Undetermined	32.134	32.253	Undetermined	Undetermined
E12	Undetermined	33.961	33.89	34.928	35.086	33.946	32.557	32.307	31.371	32.152	33.131	31.706	31.984	33.2	32.418	31.193	31.143	32.69	31.828	34.442	33.584	31.988	32.886	Undetermined	33.869	Undetermined		34.554	33.464	Undetermined	Undetermined	35.805	32.387	31.441	32.229	30.654	31.499	31.374	31.889	32.37	31.58	31.308	34.217	31.446	32.57	30.908	34.721	33.677	32.846
F01	30.647	31.747	30.993	31.018	32.805	30.374	28.508	28.111	27.34	28.261	28.402	28.356	29.243	28.639	28.328	27.745	27.72	30.995	29.159	29.717	28.984	30.263	30.365	30.54	31.367	30.43		32.391	30.582	30.171	34.02	30.97	30.33	29.959	30.205	29.62	29.443	29.773	29.212	29.269	28.493	28.435	27.742	28.307	29.262	28.705	29.312	32.96	29.619
F02	Undetermined	Undetermined	Undetermined	Undetermined	Undetermined	Undetermined	Undetermined	Undetermined	33.451	Undetermined	Undetermined	Undetermined	Undetermined	34.837	33.754	Undetermined	Undetermined	Undetermined	Undetermined	33.556	Undetermined	Undetermined	Undetermined	Undetermined	Undetermined	Undetermined		Undetermined	Undetermined	Undetermined	Undetermined	Undetermined	Undetermined	34.153	Undetermined	Undetermined	Undetermined	Undetermined	Undetermined	Undetermined	37.846	Undetermined	33.785	Undetermined	Undetermined	Undetermined	Undetermined	Undetermined	Undetermined
F03	23.794	24.012	23.517	24.282	24.881	24.199	23.183	23.854	23.243	22.898	22.743	23.112	24.067	24.191	23.77	23.172	23.228	23.6	23.076	22.926	22.922	23.085	23.43	23.472	23.216	23.283		23.831	23.303	23.759	24.75	24.993	24.004	23.265	23.873	22.614	23.912	23.51	23.087	23.375	23.552	22.802	23.223	22.72	22.839	22.707	23.307	23.664	22.374
F04	31.21	31.856	Undetermined	30.704	32.819	30.163	29.556	29.961	30.504	28.706	28.994	29.745	29.588	32.262	30.266	29.761	31.835	31.252	30.724	29.233	29.713	31.25	30.39	30.294	33.37	30.449		30.953	31.133	31.973	31.28	31.941	30.241	30.144	30.723	29.637	29.802	31.128	29.246	29.467	30.355	30.322	29.765	29.206	30.097	30.965	30.151	30.24	29.554
F05	32.927	31.853	31.752	31.555	31.857	31.625	30.143	30.804	31.561	31.242	32.358	31.48	30.752	30.523	31.581	29.47	29.432	30.865	30.247	30.241	31.004	31.753	30.548	31.62	Undetermined	31.938		31.81	30.821	31.861	34.195	31.595	31.267	31.585	32.093	31.193	31.337	31.102	31.409	30.529	30.097	29.762	30.437	29.393	31.01	30.342	30.775	30.861	31.426
F06	31.424	35.273	31.788	31.71	32.326	32.897	30.874	31.775	30.407	30.554	30.516	30.943	30.749	31.412	31.3	29.791	30.576	32.694	30.96	30.523	31.13	30.895	31.294	31.256	33.261	31.663		32.304	30.796	34.395	34.588	32.782	31.882	31.548	32.648	31.393	31.737	31.784	31.497	31.446	32.113	29.808	31.847	31.264	31.263	30.513	30.452	31.196	30.393
F07	29.534	31.003	29.932	28.847	28.882	28.452	27.282	27.489	27.168	27.48	27.943	27.726	28.096	27.273	27.548	26.717	27.319	30.423	27.611	28.37	28.01	27.681	27.429	29.005	29.809	30.127		29.852	31.45	30.532	32.215	30.376	28.911	28.499	29.354	28.512	29.173	28.547	28	27.736	27.469	26.786	27.783	27.267	28.96	28.384	28.299	29.51	27.842
F08	24.581	24.684	24.281	24.489	25.101	24.449	23.565	23.922	23.437	23.187	23.264	23.402	24.149	24.236	23.952	23.24	23.751	24.598	23.477	23.842	23.572	23.545	23.876	24.456	24.425	23.989		24.433	24.12	24.55	25.595	25.195	24.135	23.613	24.188	22.977	23.89	23.658	23.115	23.141	23.876	22.834	23.789	22.717	23.653	23.635	23.832	24.235	23.277
F09	31.998	32.473	31.499	32.432	32.045	31.679	30.632	31.473	30.686	29.925	30.274	31.417	32.426	31.544	31.172	30.344	30.667	31.469	31.751	30.224	30.865	30.801	31.661	31.763	30.924	30.485		34.384	30.955	33.643	31.239	32.568	31.898	31.664	31.205	29.869	30.606	31.098	30.292	29.785	31.729	31.536	31.802	30.277	30.157	30.415	30.628	31.088	30.509
F10	Undetermined	Undetermined	33.995	33.386	33.995	32.591	32.668	34.242	Undetermined	35.277	33.748	32.436	32.661	32.468	34.464	30.166	31.734	33.42	Undetermined	32.408	33.637	33.411	32.343	Undetermined	33.561	Undetermined		32.739	32.455	34.336	33.965	33.946	32.562	32.002	33.826	33.524	32.563	32.962	Undetermined	32.823	33.157	31.532	33.306	31.958	31.492	31.018	32.611	Undetermined	33.353
F11	31.787	32.455	31.199	30.701	30.676	30.5	29.254	29.872	29.743	29.496	30.551	31.811	29.977	30.764	30.607	29.612	30.53	33.371	31.322	30.751	29.792	29.996	29.695	31.115	32.376	30.104		30.958	31.258	30.678	33.29	31.509	30.368	30.816	29.907	29.29	29.645	29.127	28.964	29.161	30.301	29.617	30.69	29.131	29.746	29.907	30.338	29.614	30.992
F12	20.494	20.629	20.242	20.624	20.998	20.466	20.106	20.229	20.185	19.718	19.612	20.021	20.427	20.961	20.661	20.23	20.421	20.444	20.21	20.452	20.265	20.183	20.564	20.546	20.372	20.44		20.607	19.94	20.614	21.147	21.071	20.457	20	20.344	19.3	20.286	20.152	19.912	19.75	20.551	19.678	20.177	19.529	20.536	20.382	20.733	20.548	19.856
G01	23.978	24.225	23.721	24.455	24.962	24.416	23.279	23.33	23.191	22.82	22.837	22.955	23.802	24.142	23.997	23.009	23.47	23.716	23.358	23.569	23.383	23.594	23.773	23.785	24.116	23.588		24.267	23.593	24.319	25.103	25.101	24.261	23.522	23.92	22.819	23.726	23.524	23.469	23.012	23.61	22.815	23.584	22.858	23.651	23.447	24.097	23.927	23.469
G02	32.256	Undetermined	34.232	Undetermined	34.476	Undetermined	31.476	30.299	28.402	29.533	29.887	30.589	29.574	32.167	32.083	31.435	31.864	Undetermined	30.739	32.299	33.38	31.355	32.335	33.881	33.65	30.378		33.401	Undetermined	Undetermined	Undetermined	Undetermined	33.49	32.111	31.692	30.209	32.08	31.925	31.427	30.764	Undetermined	33.233	37.183	32.382	30.35	29.016	33.162	34.335	34.008
G03	28.897	32.175	28.559	29.726	30.581	30.139	29.354	29.798	28.928	28.507	28.404	28.432	29.417	29.765	29.852	28.777	28.194	29.416	28.608	28.593	28.891	28.643	29.524	28.816	28.847	28.931		29.326	31.293	31.7	31.159	32.854	31.849	32.41	32.322	31.738	30.8	31.954	32.788	30.476	32.568	30.458	31.64	30.477	31.573	31.593	31.293	30.988	32.944
G04	23.222	24.124	22.689	24.113	25.059	23.844	23.101	23.571	23.561	22.482	22.489	22.993	23.828	23.981	23.478	22.732	23.32	22.156	22.655	23.227	23.441	23.244	23.568	23.269	22.992	23.011		23.694	23.643	24.126	23.878	25.016	23.694	22.912	23.411	22.363	23.867	23.656	23.031	22.835	23.637	22.519	23.194	22.231	22.845	23.083	23.353	23.492	23.465
G05	33.719	32.693	33.224	33.712	33.822	35.393	27.279	26.999	25.692	27.147	27.264	27.206	27.784	28.276	28.768	27.278	26.804	Undetermined	27.991	30.582	29.671	28.802	29.907	31.66	31.112	29.476		33.643	33.447	33.79	Undetermined	Undetermined	32.763	29.264	29.999	28.733	29.608	30.192	27.929	30.448	31.598	29.491	30.625	30.497	30.345	28.617	30.831	Undetermined	Undetermined
G06	27.496	28.008	27.112	27.78	28.296	27.8	27.289	27.45	27.208	26.964	26.662	27.002	27.872	28.142	27.913	27.421	27.607	28.35	27.833	27.23	26.924	27.159	27.338	27.842	27.544	27.2		27.813	27.392	27.876	28.816	28.171	27.453	26.933	27.619	26.842	27.335	26.954	27.097	27.194	27.779	26.886	27.606	26.855	27.223	26.99	28.172	27.567	26.92
G07	30.15	30.376	30.317	30.498	31.225	30.114	25.933	26.17	26.807	25.959	25.974	25.951	27.928	27.903	27.799	26.646	26.414	27.261	26.814	27.351	27.483	27.523	28.218	28.484	28.09	27.564		31.19	29.909	29.904	31.334	31.127	28.748	27.448	28.314	26.834	27.266	27.505	26.91	27.669	27.843	27.955	27.697	26.807	28.536	27.72	28.644	31.66	28.329
G08	31.202	33.601	31.724	33.109	34.891	31.359	29.537	30.203	29.702	30.993	30.679	30.554	30.473	29.813	28.955	28.709	28.533	28.564	29.34	31.242	31.389	31.228	30.948	32.3	32.197	31.996		32.222	32.14	33.58	33.25	32.269	33.935	33.299	33.9	30.929	32.23	30.724	31.453	Undetermined	29.753	28.593	28.911	28.495	30.937	29.156	29.568	31.672	29.495
G09	29.586	29.724	28.949	29.166	29.459	28.972	28.789	28.502	28.117	28.176	27.793	28.439	28.551	29.658	29.374	28.972	29.473	31.959	28.579	28.012	27.964	27.943	28.182	29.593	29.317	29.653		29.816	29.109	29.431	30.821	29.59	28.966	27.969	28.768	27.571	28.634	28.19	28.295	28.154	29.356	27.977	28.928	27.953	28.404	28.844	28.566	29.156	28.32
G10	28.619	28.646	27.685	28.904	28.951	28.348	27.852	28.433	28.26	27.184	27.45	27.746	28.215	28.504	28.577	27.809	27.859	28.301	27.397	27.605	27.66	27.709	27.948	28.017	28.424	28.528		27.978	27.921	28.482	29.542	29.431	28.532	27.756	28.268	27.169	28.283	27.728	27.535	27.272	28.541	27.285	28.806	27.425	28.126	27.397	28.348	28.236	27.779
G11	33.52	Undetermined	Undetermined	Undetermined	Undetermined	Undetermined	Undetermined	Undetermined	Undetermined	Undetermined	Undetermined	Undetermined	Undetermined	Undetermined	Undetermined	32.359	Undetermined	Undetermined	Undetermined	33.971	Undetermined	Undetermined	Undetermined	33.625	Undetermined	Undetermined		Undetermined	Undetermined	Undetermined	Undetermined	Undetermined	35.903	Undetermined	33.672	38.834	34.836	36.016	34.807	Undetermined	Undetermined	Undetermined	35.606	Undetermined	Undetermined	39.133	32.864	Undetermined	Undetermined
G12	24.464	24.531	24.338	23.964	24.432	23.965	22.979	23.498	23.17	22.802	23.096	23.282	23.632	24.252	24.092	23.561	24.223	24.967	23.716	23.093	23.268	23.284	23.577	24.363	24.483	23.997		24.436	23.989	24.734	24.897	24.321	23.73	23.167	23.463	22.729	23.25	23.137	23.094	22.914	24.115	23.226	23.897	23.223	23.483	23.68	23.74	23.95	23.313
H01	19.582	19.378	19.221	19.186	19.505	18.898	18.201	18.549	18.247	18.108	18.118	18.294	18.609	18.912	18.747	18.468	18.596	20.388	18.315	18.605	18.582	18.476	18.838	19.355	19.384	19.381		19.328	18.829	19.381	20.439	19.703	18.798	18.446	18.767	17.604	18.324	18.319	18.296	18.151	18.823	18.258	18.57	17.957	18.609	18.407	18.838	18.627	18.511
H02	22.216	22.667	21.478	22.442	23.094	22.573	20.928	21.168	20.712	20.485	20.246	20.782	21.006	21.661	20.91	20.957	20.892	20.309	20.836	21.59	21.686	21.602	22.376	21.706	21.726	21.396		22.133	21.94	22.365	23.109	23.382	21.871	21.671	22.438	20.72	21.41	21.948	21.229	21.686	21.492	21.001	21.321	20.771	21.686	21.596	22.172	22.459	21.617
H03	19.767	19.946	19.632	18.645	19.215	18.636	18.421	18.519	18.459	17.916	18.178	18.291	18.544	19.351	18.825	18.481	18.857	20.872	18.501	18.621	18.57	18.509	18.685	19.598	19.646	19.321		19.658	18.988	19.899	20.529	19.763	18.742	18.413	18.692	17.848	18.346	18.116	18.044	17.971	18.746	17.97	18.396	17.786	18.742	18.566	19.162	18.852	18.184
H04	26.848	27.005	26.433	26.531	26.79	26.331	25.705	25.976	26.541	25.841	25.856	26.121	25.842	26.492	26.586	26.122	26.701	27.624	26.298	26.217	26.162	26.197	26.262	26.684	26.711	27.1		26.716	26.882	27.229	27.774	27.377	26.358	26.292	27.217	25.711	26.119	25.772	25.948	26.12	26.56	26.185	26.49	26.011	26.81	26.679	26.852	26.853	26.36
H05	20.408	20.424	19.984	19.738	19.957	19.507	18.899	19.205	18.795	18.636	18.742	18.926	19.528	19.924	19.719	19.495	19.682	21.191	19.446	19.731	19.388	19.371	19.753	20.304	20.504	20.221		20.325	19.74	20.512	21.269	20.485	19.667	18.953	19.382	18.402	19.162	18.898	19.129	18.961	19.618	19.128	19.532	19.449	19.686	19.612	19.873	19.771	19.125
[truncated: 6 more columns]

## Sheet: Heatmap dataset for Figure 5
UNIQID	NAME	Ave DCt PLX5622/LPS	Ave DCt Untreated/LPS	Ave DCt PLX5622/PBS	Ave DCt Untreated/PBS	Ave DCt PLX5622/CpG-ODN 1585	Ave DCt Untreated/CpG-ODN 1585	Ave DCt PLX5622/IMQ	Ave DCt Untreated/IMQ
NA	Aimp1	-4.47	-4.38	-4.24	-4.42	-4.78	-4.76	-4.36	-4.35
NA	Bmp2	-9.41	-9.97	-9.79	-9.78	-9.17	-9.13	-9.73	-9.58
NA	Ccl1	-15.55	-15.45	-14.97	-15.47	-15.78	-16.19	-15.54	-15.62
NA	Ccl11	-8.94	-8.53	-13.53	-13.96	-10.99	-9.25	-12.36	-10.7
NA	Ccl12	-6.61	-3.74	-7.97	-7.77	-6.38	-3.37	-6.86	-3.69
NA	Ccl17	-6.8	-6.13	-6.58	-7.01	-7.33	-7.12	-7.14	-7
NA	Ccl19	-5.89	-5.44	-7.36	-7.51	-6.29	-6.09	-7.42	-6.94
NA	Ccl2	-3.4	-2.99	-9.58	-9.5	-3.77	-2.81	-7.48	-4.46
NA	Ccl20	-11.17	-7.7	-14.84	-15.27	-14.01	-6.68	-13.65	-9.97
NA	Ccl22	-9.15	-8.56	-13.45	-12.62	-11.93	-10.17	-12.62	-12.49
NA	Ccl24	-16.16	-15.51	-15.21	-15.41	-16.52	-16.14	-15.85	-15.52
NA	Ccl3	-7.24	-4.89	-11.81	-10.91	-8.83	-5.02	-10.58	-6.66
NA	Ccl4	-8.24	-5.91	-12.96	-11.7	-8.87	-5.69	-10.77	-7.4
NA	Ccl5	-6.02	-4.43	-10.34	-10.8	-7.88	-5.43	-9.98	-7.85
NA	Ccl6	-9.21	-8.02	-9.71	-8.28	-9.77	-7.41	-9.91	-7.69
NA	Ccl7	-5.35	-4.94	-10.63	-10.66	-5.8	-4.56	-8.57	-5.79
NA	Ccl8	-13	-10.68	-13.97	-13.06	-14.48	-11.25	-14.73	-11.47
NA	Ccl9	-11.78	-8.64	-13.2	-12.59	-13.24	-10.46	-13.71	-11.44
NA	Ccr1	-10.86	-9.69	-12.85	-11.54	-10.83	-8.68	-11.85	-10.06
NA	Ccr10	-10.32	-10.96	-10.66	-10.8	-10.79	-10.44	-10.51	-10.67
NA	Ccr2	-13.11	-12.6	-13.55	-13.05	-11.57	-10.71	-13.91	-11.92
NA	Ccr3	-11.59	-9.25	-11.88	-10.88	-11.02	-8.4	-10.95	-9.19
NA	Ccr4	-15.61	-15.56	-15.22	-15.47	-16.23	-16.01	-15.55	-15.73
NA	Ccr5	-10.74	-8.45	-11.68	-9.83	-10.8	-7.63	-10.37	-7.96
NA	Ccr6	-13.58	-13.57	-13.7	-12.99	-13.82	-13.01	-13.6	-13
NA	Ccr8	-15.17	-15.14	-15.22	-15.47	-16.52	-16.53	-15.85	-15.33
NA	Cd40lg	-16.06	-15.53	-15.22	-15.47	-16.52	-16.44	-15.77	-15.73
NA	Csf1	-6.15	-6.05	-7.71	-7.68	-6.56	-6.11	-7.12	-6.76
NA	Csf2	-13.86	-14.18	-15.22	-15.47	-15.02	-14.58	-15.55	-15.59
NA	Csf3	-7.64	-7.51	-14.11	-13.83	-10.88	-8.28	-12.74	-10.9
NA	Cx3cl1	-2.7	-3.56	-3.51	-3.56	-2.58	-2.66	-3.14	-3.22
NA	Cxcl1	-6.41	-5.88	-13.08	-12.45	-9.34	-6.91	-11.64	-9.68
NA	Cxcl10	-2.83	-1.87	-10.75	-10.96	-3.35	-1.62	-7.52	-3.3
NA	Cxcl11	-12.99	-12.38	-14.82	-15.02	-12.82	-10.78	-15.07	-11.84
NA	Cxcl12	-6.01	-6.15	-5.47	-5.73	-5.87	-6.08	-5.52	-5.66
NA	Cxcl13	-10.47	-10.06	-12.31	-13	-11.07	-10.19	-12.5	-9.91
NA	Cxcl15	-16.16	-15.75	-15.22	-15.47	-16.52	-16.53	-15.85	-15.66
NA	Cxcl5	-7.8	-7.45	-11.51	-12.24	-10.81	-7.86	-10.46	-9.64
NA	Cxcl9	-12.8	-11.33	-15.16	-15.47	-13.75	-12.04	-15.64	-14.21
NA	Cxcr2	-11.32	-11.6	-13.83	-13.69	-11.74	-9.61	-14.32	-13.61
NA	Cxcr3	-15.72	-15.35	-14.42	-14.85	-16	-15.57	-15.17	-15.08
NA	Cxcr5	-14.99	-15.23	-15.03	-14.92	-15.13	-14.19	-15.05	-14.79
NA	Fasl	-13.67	-12.88	-13.14	-13.3	-13.64	-13.2	-12.61	-13.33
NA	Ifng	-15.55	-14.42	-14.66	-15.2	-15.09	-15.72	-15.58	-15.13
NA	Il10ra	-9.91	-9.04	-10.17	-9.52	-9.84	-8.75	-10.17	-9
NA	Il10rb	-7.74	-7.17	-7.41	-7.31	-7.74	-6.97	-7.48	-7.04
NA	Il11	-11.52	-12.27	-12.56	-13.79	-12.53	-11.45	-11.7	-12.09
NA	Il13	-12.49	-12.63	-13.88	-13.11	-13.33	-13.06	-12.95	-13.26
NA	Il15	-9.6	-8.69	-9.54	-9.42	-9.49	-8.6	-9.64	-8.94
NA	Il16	-7.89	-8.12	-8.65	-8.03	-8.24	-8.27	-8.1	-8.04
NA	Il17a	-16.16	-15.75	-15.22	-15.47	-16.52	-16.49	-15.85	-15.6
NA	Il17b	-11.44	-11.81	-11.36	-11.69	-11.59	-12.51	-11.73	-12.08
NA	Il17f	-12.96	-12.51	-12.91	-13.16	-13.2	-13.73	-13.03	-12.84
NA	Il1a	-8.94	-6.25	-11.21	-10.91	-10.59	-7.57	-10.95	-8.95
NA	Il1b	-7.5	-6.1	-12.19	-11.96	-7.42	-5.91	-11.45	-9.22
NA	Il1r1	-7.35	-7.5	-8.84	-8.78	-8.42	-8.1	-8.53	-8.36
NA	Il1rn	-8.61	-6.26	-14.28	-13.56	-9.29	-6.7	-11.83	-8.91
NA	Il21	-14.12	-13.31	-14.64	-14.77	-15.38	-14.66	-14.59	-14.25
NA	Il27	-14.38	-12.69	-15.09	-14.97	-14.47	-12.36	-15.6	-13.82
NA	Il2rb	-13.56	-12.81	-14.46	-14.92	-13.11	-13.73	-13.5	-14.55
NA	Il2rg	-9.77	-9.58	-11.63	-11.73	-11.23	-9.69	-11.84	-10.96
NA	Il3	-15.99	-15.54	-15.22	-15.47	-16.38	-16.27	-15.85	-15.52
NA	Il33	-4.18	-4.33	-4.33	-4.58	-4.94	-4.7	-4.03	-3.92
NA	Il4	-11.29	-11.56	-11.48	-12.43	-11.67	-11.11	-11.48	-11.4
NA	Il5	-11.42	-11.16	-12.15	-12.4	-12.82	-12.79	-12.16	-12.46
NA	Il5ra	-12.2	-11.81	-13.01	-12.99	-13.28	-12.37	-12.16	-12.16
NA	Il6ra	-9.01	-8.6	-10.78	-9.91	-10.15	-9.04	-10.07	-9.36
NA	Il6st	-4.64	-4.66	-4.89	-5.07	-5.09	-4.99	-4.8	-4.68
NA	Il7	-12.1	-12.08	-12.67	-12.49	-12.22	-12.26	-11.91	-11.69
NA	Lta	-13.32	-13.59	-13.56	-14.46	-14.47	-15.38	-14.09	-14.35
NA	Ltb	-11.12	-11.63	-11.57	-11.69	-11.17	-11.65	-11.69	-11.27
NA	Mif	-1.39	-1.22	-0.86	-1.04	-1.49	-1.51	-1.17	-1.13
NA	Nampt	-4.6	-4.39	-4.66	-4.76	-4.94	-4.6	-4.6	-4.41
NA	Osm	-13.75	-12.58	-14.71	-14.8	-12.98	-11.56	-14.93	-13.2
NA	Pf4	-12.53	-9.89	-11.59	-10.48	-13.13	-10.43	-12.83	-9.62
NA	Spp1	-4.14	-3.91	-4.23	-4.31	-4.69	-4.56	-4.23	-3.98
NA	Tnf	-11.45	-9.59	-14.16	-14.16	-11.22	-8.46	-14.73	-10.9
NA	Tnfrsf11b	-8.52	-8.62	-8.14	-8.22	-8.66	-8.63	-8.19	-8.05
NA	Tnfsf10	-9.05	-8	-10.59	-10.92	-9.02	-7.66	-10.22	-8.54
NA	Tnfsf11	-10.51	-9.94	-13.12	-13.12	-14.2	-11.81	-12.53	-12.34
NA	Tnfsf13	-9.74	-10.25	-9.85	-9.78	-9.73	-9.83	-9.99	-9.39
NA	Tnfsf13b	-9.15	-8.84	-8.87	-8.99	-9.26	-9.35	-8.85	-8.71
NA	Tnfsf4	-15.86	-15.37	-15.22	-15.22	-16.27	-16.53	-15.29	-15.38
NA	Vegfa	-4.79	-4.81	-4.57	-4.75	-4.63	-4.67	-4.66	-4.45

## Sheet: PLX PBS vs PLX TLR Agonists
		Up-Down Regulation (comparing to PLX5622 with PBS [n=6])									Heatmap data set of Delta Ct values
		PLX5622 with LPS (n=7)			PLX5622 with CpG-ODN (n=6)			PLX5622 with IMQ (n=7)			UNIQID	NAME	PLX5622 with PBS	PLX5622 with LPS	PLX5622 with CpG-ODN	PLX5622 with IMQ
Position	Symbol	FC	P value		FC	P value		FC	P value		N/A	Aimp1	-4.24	-4.47	-4.78	-4.36
A01	Aimp1	-1.18	0.189136		-1.45	0.0182861		-1.09	0.533931		N/A	Bmp2	-9.79	-9.41	-9.17	-9.73
A02	Bmp2	1.3	0.195441		1.53	0.0476261		1.04	0.866608		N/A	Ccl1	-14.97	-15.55	-15.78	-15.54
A03	Ccl1	-1.49	0.0719824		-1.74	0.0843545		-1.48	0.193951		N/A	Ccl11	-13.53	-8.94	-10.99	-12.36
A04	Ccl11	24.03	6.84294e-05		5.79	0.0075342		2.25	0.146563		N/A	Ccl12	-7.97	-6.61	-6.38	-6.86
A05	Ccl12	2.57	0.00524164		3.02	0.013868		2.16	0.0739021		N/A	Ccl17	-6.58	-6.8	-7.33	-7.14
A06	Ccl17	-1.17	0.34412		-1.68	0.00532487		-1.48	0.089134		N/A	Ccl19	-7.36	-5.89	-6.29	-7.42
A07	Ccl19	2.76	2.4302e-06		2.09	4.2976e-06		-1.04	0.732314		N/A	Ccl2	-9.58	-3.4	-3.77	-7.48
A08	Ccl2	72.61	9e-10		56.13	1.6e-09		4.31	0.00557394		N/A	Ccl20	-14.84	-11.17	-14.01	-13.65
A09	Ccl20	12.78	0.00220876		1.77	0.420543		2.28	0.134562		N/A	Ccl22	-13.45	-9.15	-11.93	-12.62
A10	Ccl22	19.7	5e-10		2.86	0.000141678		1.77	0.0945909		N/A	Ccl24	-15.21	-16.16	-16.52	-15.85
A11	Ccl24	-1.93	0.00430255		-2.47	0.000942453		-1.55	0.0492703		N/A	Ccl3	-11.81	-7.24	-8.83	-10.58
A12	Ccl3	23.78	2.7829e-06		7.85	0.000187037		2.34	0.0746295		N/A	Ccl4	-12.96	-8.24	-8.87	-10.77
B01	Ccl4	26.33	7.6196e-06		17.05	1.32572e-05		4.56	0.00208713		N/A	Ccl5	-10.34	-6.02	-7.88	-9.98
B02	Ccl5	19.89	1e-09		5.47	1.241e-07		1.28	0.253723		N/A	Ccl6	-9.71	-9.21	-9.77	-9.91
B03	Ccl6	1.42	0.520421		-1.04	0.92211		-1.15	0.715193		N/A	Ccl7	-10.63	-5.35	-5.8	-8.57
B04	Ccl7	39.03	5e-09		28.54	8.19e-08		4.18	0.00247771		N/A	Ccl8	-13.97	-13	-14.48	-14.73
B05	Ccl8	1.95	0.277365		-1.43	0.557725		-1.69	0.31118		N/A	Ccl9	-13.2	-11.78	-13.24	-13.71
B06	Ccl9	2.69	0.00475905		-1.03	0.943488		-1.42	0.474915		N/A	Ccr1	-12.85	-10.86	-10.83	-11.85
B07	Ccr1	3.97	0.0515363		4.05	0.0167113		2.01	0.180058		N/A	Ccr10	-10.66	-10.32	-10.79	-10.51
B08	Ccr10	1.26	0.223175		-1.1	0.81298		1.11	0.759379		N/A	Ccr2	-13.55	-13.11	-11.57	-13.91
B09	Ccr2	1.36	0.690619		3.94	0.0146203		-1.28	0.661531		N/A	Ccr3	-11.88	-11.59	-11.02	-10.95
B10	Ccr3	1.22	0.648203		1.82	0.226494		1.91	0.0712281		N/A	Ccr4	-15.22	-15.61	-16.23	-15.55
B11	Ccr4	-1.31	0.384958		-2.01	0.0361564		-1.26	0.522428		N/A	Ccr5	-11.68	-10.74	-10.8	-10.37
B12	Ccr5	1.92	0.222209		1.84	0.340694		2.49	0.0908876		N/A	Ccr6	-13.7	-13.58	-13.82	-13.6
C01	Ccr6	1.09	0.838788		-1.08	0.879201		1.07	0.893071		N/A	Ccr8	-15.22	-15.17	-16.52	-15.85
C02	Ccr8	1.04	0.912675		-2.45	0.000991919		-1.54	0.0522652		N/A	Cd40lg	-15.22	-16.06	-16.52	-15.77
C03	Cd40lg	-1.79	0.00765387		-2.45	0.000991919		-1.46	0.0682957		N/A	Csf1	-7.71	-6.15	-6.56	-7.12
C04	Csf1	2.96	6.191e-07		2.23	4.95108e-05		1.51	0.0115881		N/A	Csf2	-15.22	-13.86	-15.02	-15.55
C05	Csf2	2.57	0.0330405		1.15	0.720276		-1.25	0.261227		N/A	Csf3	-14.11	-7.64	-10.88	-12.74
C06	Csf3	88.09	2.78e-08		9.37	1.3079e-06		2.57	0.00952375		N/A	Cx3cl1	-3.51	-2.7	-2.58	-3.14
C07	Cx3cl1	1.75	0.0195713		1.91	0.0152077		1.29	0.417265		N/A	Cxcl1	-13.08	-6.41	-9.34	-11.64
C08	Cxcl1	101.78	5.56e-08		13.36	8.40812e-05		2.7	0.0539375		N/A	Cxcl10	-10.75	-2.83	-3.35	-7.52
C09	Cxcl10	241.86	1.1e-09		168.35	2.4e-09		9.39	0.00222316		N/A	Cxcl11	-14.82	-12.99	-12.82	-15.07
C10	Cxcl11	3.57	0.0118263		4	0.00406309		-1.19	0.67032		N/A	Cxcl12	-5.47	-6.01	-5.87	-5.52
C11	Cxcl12	-1.46	0.00172643		-1.32	0.00240264		-1.04	0.719517		N/A	Cxcl13	-12.31	-10.47	-11.07	-12.5
C12	Cxcl13	3.57	0.00216599		2.35	0.0232638		-1.14	0.819293		N/A	Cxcl15	-15.22	-16.16	-16.52	-15.85
D01	Cxcl15	-1.92	0.00458562		-2.45	0.000991919		-1.54	0.0522652		N/A	Cxcl5	-11.51	-7.8	-10.81	-10.46
D02	Cxcl5	13.08	3.2e-09		1.63	0.115237		2.07	0.0186553		N/A	Cxcl9	-15.16	-12.8	-13.75	-15.64
D03	Cxcl9	5.14	0.00025249		2.65	0.0914349		-1.39	0.289434		N/A	Cxcr2	-13.83	-11.32	-11.74	-14.32
D04	Cxcr2	5.7	0.027442		4.25	0.00801175		-1.41	0.634974		N/A	Cxcr3	-14.42	-15.72	-16	-15.17
D05	Cxcr3	-2.46	0.0282237		-3	0.0128685		-1.69	0.207358		N/A	Cxcr5	-15.03	-14.99	-15.13	-15.05
D06	Cxcr5	1.03	0.903698		-1.07	0.837454		-1.01	0.968708		N/A	Fasl	-13.14	-13.67	-13.64	-12.61
D07	Fasl	-1.45	0.451647		-1.41	0.165297		1.44	0.226728		N/A	Ifng	-14.66	-15.55	-15.09	-15.58
D08	Ifng	-1.86	0.0732848		-1.35	0.465328		-1.89	0.0534027		N/A	Il10ra	-10.17	-9.91	-9.84	-10.17
D09	Il10ra	1.2	0.486895		1.26	0.405738		1	1		N/A	Il10rb	-7.41	-7.74	-7.74	-7.48
D10	Il10rb	-1.26	0.0553618		-1.26	0.0653739		-1.05	0.721875		N/A	Il11	-12.56	-11.52	-12.53	-11.7
D11	Il11	2.05	0.0616764		1.02	0.929168		1.82	0.134666		N/A	Il13	-13.88	-12.49	-13.33	-12.95
D12	Il13	2.62	0.00349932		1.46	0.22235		1.9	0.0467054		N/A	Il15	-9.54	-9.6	-9.49	-9.64
E01	Il15	-1.05	0.77583		1.04	0.816084		-1.07	0.615841		N/A	Il16	-8.65	-7.89	-8.24	-8.1
E02	Il16	1.69	0.140878		1.33	0.511851		1.46	0.330383		N/A	Il17a	-15.22	-16.16	-16.52	-15.85
E03	Il17a	-1.92	0.00458562		-2.45	0.000991919		-1.54	0.0522652		N/A	Il17b	-11.36	-11.44	-11.59	-11.73
E04	Il17b	-1.06	0.775414		-1.18	0.333834		-1.29	0.141495		N/A	Il17f	-12.91	-12.96	-13.2	-13.03
E05	Il17f	-1.04	0.918433		-1.23	0.540897		-1.09	0.753404		N/A	Il1a	-11.21	-8.94	-10.59	-10.95
E06	Il1a	4.8	0.00203551		1.54	0.303168		1.2	0.705187		N/A	Il1b	-12.19	-7.5	-7.42	-11.45
E07	Il1b	25.87	2.41371e-05		27.38	5.6271e-06		1.67	0.32157		N/A	Il1r1	-8.84	-7.35	-8.42	-8.53
E08	Il1r1	2.8	8.05e-07		1.34	0.0410755		1.24	0.11237		N/A	Il1rn	-14.28	-8.61	-9.29	-11.83
E09	Il1rn	50.89	6.97e-08		31.82	2.615e-07		5.46	0.000851282		N/A	Il21	-14.64	-14.12	-15.38	-14.59
E10	Il21	1.44	0.230206		-1.67	0.141159		1.04	0.936741		N/A	Il27	-15.09	-14.38	-14.47	-15.6
E11	Il27	1.64	0.274609		1.54	0.290569		-1.42	0.140979		N/A	Il2rb	-14.46	-13.56	-13.11	-13.5
E12	Il2rb	1.87	0.166477		2.54	0.00231141		1.94	0.0974819		N/A	Il2rg	-11.63	-9.77	-11.23	-11.84
F01	Il2rg	3.64	0.00186551		1.32	0.416933		-1.15	0.732182		N/A	Il3	-15.22	-15.99	-16.38	-15.85
F02	Il3	-1.7	0.036844		-2.22	0.00527191		-1.54	0.0522652		N/A	Il33	-4.33	-4.18	-4.94	-4.03
F03	Il33	1.11	0.513704		-1.53	0.0250248		1.23	0.24284		N/A	Il4	-11.48	-11.29	-11.67	-11.48
F04	Il4	1.14	0.552686		-1.14	0.58714		-1	1		N/A	Il5	-12.15	-11.42	-12.82	-12.16
F05	Il5	1.65	0.0291662		-1.6	0.0626984		-1	0.979804		N/A	Il5ra	-13.01	-12.2	-13.28	-12.16
F06	Il5ra	1.76	0.136096		-1.2	0.541023		1.81	0.104805		N/A	Il6ra	-10.78	-9.01	-10.15	-10.07
F07	Il6ra	3.4	0.00140427		1.54	0.164677		1.64	0.123463		N/A	Il6st	-4.89	-4.64	-5.09	-4.8
F08	Il6st	1.19	0.0768193		-1.15	0.130272		1.06	0.451701		N/A	Il7	-12.67	-12.1	-12.22	-11.91
F09	Il7	1.49	0.388703		1.37	0.495089		1.69	0.227692		N/A	Lta	-13.56	-13.32	-14.47	-14.09
F10	Lta	1.18	0.555509		-1.88	0.0359638		-1.45	0.294203		N/A	Ltb	-11.57	-11.12	-11.17	-11.69
F11	Ltb	1.36	0.147131		1.31	0.277712		-1.09	0.801527		N/A	Mif	-0.86	-1.39	-1.49	-1.17
F12	Mif	-1.44	0.00339182		-1.54	0.0021989		-1.23	0.0871088		N/A	Nampt	-4.66	-4.6	-4.94	-4.6
G01	Nampt	1.05	0.711783		-1.21	0.13453		1.04	0.773564		N/A	Osm	-14.71	-13.75	-12.98	-14.93
G02	Osm	1.93	0.343312		3.31	0.00127244		-1.17	0.643354		N/A	Pf4	-11.59	-12.53	-13.13	-12.83
G03	Pf4	-1.93	0.114614		-2.92	0.034406		-2.36	0.0766624		N/A	Spp1	-4.23	-4.14	-4.69	-4.23
G04	Spp1	1.06	0.745089		-1.37	0.18081		1	1		N/A	Tnf	-14.16	-11.45	-11.22	-14.73
G05	Tnf	6.56	3.666e-05		7.67	2.1058e-06		-1.48	0.482129		N/A	Tnfrsf11b	-8.14	-8.52	-8.66	-8.19
G06	Tnfrsf11b	-1.3	0.0143086		-1.43	0.000634306		-1.03	0.718055		N/A	Tnfsf10	-10.59	-9.05	-9.02	-10.22
G07	Tnfsf10	2.91	0.000362278		2.97	0.000335208		1.29	0.496447		N/A	Tnfsf11	-13.12	-10.51	-14.2	-12.53
G08	Tnfsf11	6.13	0.000142186		-2.11	0.183888		1.51	0.37244		N/A	Tnfsf13	-9.85	-9.74	-9.73	-9.99
G09	Tnfsf13	1.08	0.558757		1.08	0.384767		-1.1	0.261133		N/A	Tnfsf13b	-8.87	-9.15	-9.26	-8.85
G10	Tnfsf13b	-1.22	0.316674		-1.31	0.117645		1.01	0.933252		N/A	Tnfsf4	-15.22	-15.86	-16.27	-15.29
G11	Tnfsf4	-1.55	0.212952		-2.06	0.0288997		-1.04	0.895163		N/A	Vegfa	-4.57	-4.79	-4.63	-4.66
G12	Vegfa	-1.16	0.151144		-1.04	0.617493		-1.06	0.464403
H01	Actb	-1.01	0.739278		-1.11	0.02677		-1.03	0.675612
H02	B2m	1.07	0.694522		-1.39	0.039662		-1.27	0.094545
H03	Gapdh	1.13	0.040004		1.05	0.242429		1.08	0.15065
H04	Gusb	-1.32	0.005861		-1.36	0.022866		-1.17	0.202934
H05	Hsp90ab1	-1.12	0.029383		1.06	0.071206		-1.06	0.210881
Our criteria for significance is greater or less than 2.0-fold change with a P value of less than 5.0E-02
