# Supplementary material for: Innate immune responses after stimulation with Toll-like receptor agonists in ex vivo microglial cultures and an in vivo model using mice with reduced microglia
Source: J Neuroinflammation. 2021 Sep 6;18:194. doi: 10.1186/s12974-021-02240-w (PMC8419892; doi:10.1186/s12974-021-02240-w)
Supplement: Supplementary file 4 — Additional file 4. Inflammatory genes increased in Untreated mice with TLR agonists but not decreased with microglia reduction. [file 12974_2021_2240_MOESM4_ESM.xlsx]

## Sheet: LPS
Up-Down Regulation (comparing to Untreated mice exposed to PBS [n=6])				Up-Down Regulation (comparing to Untreated mice exposed to LPS [n=7])
Untreated mice exposed to LPS (n=7)				PLX5622 treated mice exposed to LPS (n=7)
Gene	Fold Change	P value		Gene	Fold Change	P value	Increased in Untreated mice exposed to LPS but not significantly decreased with Microglia reduction by PLX5622?
Ccl11	42.9688	2.68511e-05		Ccl11	-1.33	0.435045	YES
Ccl12	16.3638	0.000169309		Ccl12	-7.35	0.000311553
Ccl19	4.1783	0.00143954		Ccl19	-1.37	0.332717	YES
Ccl2	91.156	1.36071e-05		Ccl2	-1.33	0.522026	YES
Ccl20	189.672	3.316e-07		Ccl20	-11.05	0.00511793
Ccl22	16.6789	1.55847e-05		Ccl22	-1.51	0.176727	YES
Ccl3	64.5592	5.47e-08		Ccl3	-5.07	0.000323595
Ccl4	55.3927	5.7656e-06		Ccl4	-5.05	0.000754571
Ccl5	82.663	7.72e-08		Ccl5	-3.01	0.00606906
Ccl6	1.199	0.688126		Ccl6	-2.28	0.114226
Ccl7	52.5354	6.32504e-05		Ccl7	-1.32	0.561663	YES
Ccl8	5.2082	0.0300739		Ccl8	-5	0.0116901
Ccl9	15.4711	0.0007899		Ccl9	-8.81	6.80907e-05
Ccr1	3.621	0.0178755		Ccr1	-2.26	0.13981
Ccr3	3.1009	0.0837173		Ccr3	-5.09	0.00205186
Ccr5	2.5883	0.0469279		Ccr5	-4.87	0.000100237
Csf1	3.1091	9.6443e-06		Csf1	-1.07	0.619909	YES
Csf3	79.8604	2.22e-08		Csf3	-1.1	0.762205	YES
Cxcl1	95.1981	4.9289e-06		Cxcl1	-1.44	0.414789	YES
Cxcl10	545.715	2.9e-09		Cxcl10	-1.94	0.0847784	YES
Cxcl11	6.2437	0.0168214		Cxcl11	-1.53	0.476426	YES
Cxcl13	7.7057	0.00130798		Cxcl13	-1.33	0.465619	YES
Cxcl5	27.7206	0.000785347		Cxcl5	-1.28	0.645445	YES
Cxcl9	17.6579	8.23663e-05		Cxcl9	-2.77	0.0590774
Cxcr2	4.2356	0.0410443		Cxcr2	1.22	0.788741	YES
Ifng	1.7232	0.203468		Ifng	-2.2	0.0445654
Il11	2.8581	0.00996492		Il11	1.68	0.13232	YES
Il1a	25.3048	1.4662e-06		Il1a	-6.45	0.000369356
Il1b	58.0526	4.2938e-06		Il1b	-2.64	0.031903
Il1r1	2.4194	0.000122261		Il1r1	1.11	0.367199	YES
Il1rn	157.262	5.976e-07		Il1rn	-5.11	0.000371314
Il27	4.8824	0.0026943		Il27	-3.23	0.0330777
Il2rb	4.3233	0.000170168		Il2rb	-1.68	0.217075	YES
Il2rg	4.4518	0.000430287		Il2rg	-1.14	0.564817	YES
Il5	2.3641	0.00764539		Il5	-1.2	0.47231	YES
Il5ra	2.2633	0.0429923		Il5ra	-1.31	0.283504	YES
Il6ra	2.4785	0.00457452		Il6ra	-1.33	0.237148	YES
Osm	4.6364	0.00623667		Osm	-2.25	0.238019
Pf4	1.5041	0.333658		Pf4	-6.24	8.8893e-06
Tnf	23.8365	0.000581604		Tnf	-3.63	0.0531682
Tnfsf10	7.556	2.21192e-05		Tnfsf10	-2.07	0.0148967
Tnfsf11	9.0168	0.00120441		Tnfsf11	-1.48	0.286864	YES
Our criteria for significance is greater or less than 2.0-fold change with a P value of less than 5.0E-02

## Sheet: IMQ
Up-Down Regulation (comparing to Untreated mice exposed to PBS [n=6])				Up-Down Regulation (comparing to Untreated mice exposed to IMQ [n=7])
Untreated mice exposed to IMQ (n=7)				PLX5622 treated mice exposed to IMQ (n=7)
Gene	Fold Change	P value		Gene	Fold Change	P value	Increased in Untreated mice exposed to IMQ but not significantly decreased with Microglia reduction by PLX5622?
Ccl11	9.5829	0.000635211		Ccl11	-3.15	0.00088098
Ccl12	16.8301	1.05969e-05		Ccl12	-8.99	5.078e-05
Ccl2	33.006	6.98131e-05		Ccl2	-8.1	0.00128569
Ccl20	39.3548	0.000185716		Ccl20	-12.87	0.00481711
Ccl3	18.927	1.38e-07		Ccl3	-15.11	4.43e-06
Ccl4	19.7102	4.78406e-05		Ccl4	-10.37	2.6e-06
Ccl5	7.7527	2.6096e-06		Ccl5	-4.39	8.574e-05
Ccl6	1.507	0.302617		Ccl6	-4.67	0.00014278
Ccl7	29.148	1.93463e-05		Ccl7	-6.86	0.00028595
Ccl8	3.0162	0.13387		Ccl8	-9.58	0.0004983
Ccl9	2.2205	0.137154		Ccl9	-4.84	0.00236875
Ccr1	2.7979	0.0588548		Ccr1	-3.45	0.00676405
Ccr2	2.1845	0.197683		Ccr2	-3.97	0.0199711
Ccr3	3.2159	0.0522295		Ccr3	-3.38	0.00015866
Ccr5	3.6398	0.0117199		Ccr5	-5.29	3.345e-05
Csf3	7.6223	0.000997431		Csf3	-3.58	0.00899393
Cxcl1	6.8385	0.0166252		Cxcl1	-3.9	0.0514934
Cxcl10	203.371	4e-10		Cxcl10	-18.61	9.939e-05
Cxcl11	9.0798	0.00265371		Cxcl11	-9.41	0.0005619
Cxcl13	8.5135	0.000362655		Cxcl13	-6	0.00548043
Cxcl5	6.0815	0.0282835		Cxcl5	-1.77	0.312955	YES
Cxcl9	2.3898	0.0518767		Cxcl9	-2.69	0.0374703
Il10ra	1.4347	0.21802		Il10ra	-2.25	0.00190618
Il11	3.235	0.00398592		Il11	1.31	0.429821	YES
Il1a	3.9142	0.000828341		Il1a	-4.01	0.00579974
Il1b	6.6792	0.0158015		Il1b	-4.71	0.0238725
Il1rn	25.0742	1.93681e-05		Il1rn	-7.59	6.032e-05
Il27	2.2193	0.0859543		Il27	-3.43	0.00536723
Il2rb	1.294	0.415905		Il2rb	2.07	0.0781068
Osm	3.0332	0.0466022		Osm	-3.33	0.0115351
Pf4	1.8181	0.136542		Pf4	-9.23	4.95e-06
Tnf	9.6059	5.49542e-05		Tnf	-14.21	0.00028884
Tnfsf10	5.1777	1.7595e-06		Tnfsf10	-3.2	0.00289828
Our criteria for significance is greater or less than 2.0-fold change with a P value of less than 5.0E-02

## Sheet: CpG-ODN 1585
Up-Down Regulation (comparing to Untreated mice exposed to PBS [n=6])				Up-Down Regulation (comparing to Untreated mice exposed to CpG-ODN 1585 [n=6])
Untreated mice exposed to CpG-ODN 1585 (n=6)				PLX5622 treated mice exposed to CpG-ODN 1585 (n=6)
Gene	Fold Change	P value		Gene	Fold Change	P value	Increased in Untreated mice exposed to CpG-ODN 1585 but not significantly decreased with Microglia reduction by PLX5622?
Ccl11	26.085	2.09217e-05		Ccl11	-3.34	2.62028e-05
Ccl12	21.0097	4.428e-07		Ccl12	-8.01	3.9215e-06
Ccl19	2.6737	5.1289e-06		Ccl19	-1.15	0.0542361	YES
Ccl2	103.332	4.486e-07		Ccl2	-1.95	0.00128577
Ccl20	383.251	<1.0E-10		Ccl20	-160.81	4.443e-06
Ccl22	5.449	3.68439e-05		Ccl22	-3.39	1.6262e-06
Ccl3	59.3488	8.2e-09		Ccl3	-14.12	7.47e-07
Ccl4	64.3625	1.7913e-06		Ccl4	-9.06	1.0557e-06
Ccl5	41.4743	9e-10		Ccl5	-5.5	1.3458e-06
Ccl6	1.8329	0.121143		Ccl6	-5.15	0.000178243
Ccl7	68.2448	3.569e-07		Ccl7	-2.35	5.74306e-05
Ccl8	3.5206	0.0386549		Ccl8	-9.42	7.43591e-05
Ccl9	4.3847	0.0159308		Ccl9	-6.88	0.000143967
Ccr1	7.2861	0.000575345		Ccr1	-4.46	0.000178337
Ccr2	5.0484	0.0073326		Ccr2	-1.81	0.0947065	YES
Ccr3	5.5853	0.00789745		Ccr3	-6.16	0.000362992
Ccr5	4.5831	0.00298528		Ccr5	-9.01	8.07496e-05
Ccr8	-2.0866	3.34599e-05		Ccr8	1.01	0.946106
Cd40lg	-1.9618	6.03828e-05		Cd40lg	-1.05	0.581261
Csf1	2.9645	1.066e-07		Csf1	-1.36	0.00670167	YES
Csf3	46.9693	5.83e-08		Csf3	-6.06	3.372e-07
Cxcl1	46.5372	2.935e-06		Cxcl1	-5.37	0.000592929
Cxcl10	648.208	<1.0E-10		Cxcl10	-3.31	1.7495e-06
Cxcl11	18.9175	1.74143e-05		Cxcl11	-4.14	0.000320419
Cxcl13	7.0469	0.0014233		Cxcl13	-1.85	0.128488	YES
Cxcl15	-2.0866	3.34599e-05		Cxcl15	1.01	0.946106
Cxcl5	20.7923	8.08082e-05		Cxcl5	-7.68	1.84263e-05
Cxcl9	10.7566	1.62e-08		Cxcl9	-3.28	0.0282763
Cxcr2	16.8633	0.000145109		Cxcr2	-4.37	0.00249632
Il10ra	1.7031	0.0737704		Il10ra	-2.12	0.00282983
Il11	5.0717	0.00316495		Il11	-2.13	0.0516473
Il17a	-2.0261	6.97917e-05		Il17a	-1.02	0.847559
Il1a	10.1435	7.49e-08		Il1a	-8.08	4.9492e-06
Il1b	66.0955	4.3238e-06		Il1b	-2.84	0.0087463
Il1rn	115.572	3.976e-07		Il1rn	-6.01	1.16158e-05
Il27	6.1226	0.00134072		Il27	-4.31	0.0115471
Il2rb	2.2799	0.0084539		Il2rb	1.54	0.0892103	YES
Il2rg	4.1119	0.000211305		Il2rg	-2.9	3.90533e-05
Il6ra	1.8224	0.0134155		Il6ra	-2.16	0.000560256
Osm	9.4162	0.000381178		Osm	-2.67	0.011295
Pf4	1.0337	0.92525		Pf4	-6.5	7.3351e-06
Tnf	52.0796	1.579e-07		Tnf	-6.79	7.1361e-06
Tnfsf10	9.5344	4.41e-08		Tnfsf10	-2.57	8.6876e-06
Tnfsf11	2.4768	0.0585102		Tnfsf11	-5.24	0.00373654
Tnfsf4	-2.4757	0.00216073		Tnfsf4	1.2	0.420342
Our criteria for significance is greater or less than 2.0-fold change with a P value of less than 5.0E-02
