# Supplementary material for: Innate immune responses after stimulation with Toll-like receptor agonists in ex vivo microglial cultures and an in vivo model using mice with reduced microglia
Source: J Neuroinflammation. 2021 Sep 6;18:194. doi: 10.1186/s12974-021-02240-w (PMC8419892; doi:10.1186/s12974-021-02240-w)
Supplement: Supplementary file 5 — Additional file 5. TLR signaling pathway gene analysis of Untreated mice exposed to TLR agonists. [file 12974_2021_2240_MOESM5_ESM.xlsx]

## Sheet: TLR signaling path Untreated 
Up-Down Regulation (comparing to Untreated mice exposed to PBS [n=3])
Untreated mice exposed to LPS (n=4)					Untreated mice exposed to IMQ (n=4)					Untreated mice exposed to CpG-ODN 1585 (n=3)
Gene	Fold Change	P Value	Significant?		Gene	Fold Change	P Value	Significant?		Gene	Fold Change	P Value	Significant?
Agfg1	-1.04	0.879742	No		Agfg1	1.07	0.797542	No		Agfg1	-1.02	0.949582	No
Btk	-1.11	0.705273	No		Btk	1.2	0.48865	No		Btk	-1.13	0.720132	No
Casp8	1.93	0.0169671	No		Casp8	1.59	0.0861987	No		Casp8	2.48	0.00566832	Yes
Ccl2	110.31	<1.0E-10	Yes		Ccl2	28.6	<1.0E-10	Yes		Ccl2	182.91	<1.0E-10	Yes
Cd14	11.85	<1.0E-10	Yes		Cd14	2.11	0.00581425	Yes		Cd14	12.57	<1.0E-10	Yes
Cd80	3.13	3.80996e-05	Yes		Cd80	1.07	0.797542	No		Cd80	2.79	0.00195361	Yes
Cd86	3.74	2.2736e-06	Yes		Cd86	1.76	0.0382047	No		Cd86	2.55	0.00467649	Yes
Cebpb	2.27	0.00283737	Yes		Cebpb	1.55	0.101167	No		Cebpb	1.93	0.0458888	Yes
Chuk	-1.06	0.840131	No		Chuk	-1.22	0.457047	No		Chuk	-1.23	0.527299	No
Clec4e	29.04	<1.0E-10	Yes		Clec4e	1.95	0.0141298	No		Clec4e	68.18	<1.0E-10	Yes
Csf2	-49.38	<1.0E-10	Yes		Csf2	-82.51	<1.0E-10	Yes		Csf2	-43.71	<1.0E-10	Yes
Csf3	51.24	<1.0E-10	Yes		Csf3	2.58	0.000484601	Yes		Csf3	32.45	<1.0E-10	Yes
Cxcl10	500.49	<1.0E-10	Yes		Cxcl10	182.69	<1.0E-10	Yes		Cxcl10	873.29	<1.0E-10	Yes
Eif2ak2	4.26	2.149e-07	Yes		Eif2ak2	3.26	1.43959e-05	Yes		Eif2ak2	6	9.12e-08	Yes
Elk1	-1.18	0.545139	No		Elk1	-1.1	0.738773	No		Elk1	-1.33	0.399423	No
Fadd	-1.29	0.338216	No		Fadd	-1.1	0.7195	No		Fadd	-1.49	0.222035	No
Fos	-2.04	0.00968346	Yes		Fos	-1.57	0.095962	No		Fos	-1.56	0.177937	No
Hmgb1	-1.03	0.939699	No		Hmgb1	-1.01	0.979533	No		Hmgb1	-1.21	0.569388	No
Hras	-1.3	0.338216	No		Hras	1.03	0.918268	No		Hras	-1.38	0.332603	No
Hspa1a	1.09	0.743069	No		Hspa1a	1.02	0.918268	No		Hspa1a	1.46	0.246823	No
Hspd1	-1.34	0.278567	No		Hspd1	-1.19	0.521398	No		Hspd1	-1.41	0.29234	No
Ifnb1	-3.08	4.70603e-05	Yes		Ifnb1	-4.36	7.85e-08	Yes		Ifnb1	5.52	3.667e-07	Yes
Ifng	2.55	0.000722109	Yes		Ifng	1.52	0.124276	No		Ifng	1.87	0.0585025	No
Ikbkb	-1.46	0.173773	No		Ikbkb	-1.05	0.877672	No		Ikbkb	-1.45	0.264393	No
Il10	6.75	<1.0E-10	Yes		Il10	1.33	0.281605	No		Il10	7.57	2.1e-09	Yes
Il12a	-1.09	0.743069	No		Il12a	1.14	0.644288	No		Il12a	-1.16	0.642913	No
Il1a	17.07	<1.0E-10	Yes		Il1a	2.23	0.0033347	Yes		Il1a	10.64	<1.0E-10	Yes
Il1b	49.45	<1.0E-10	Yes		Il1b	3.81	1.055e-06	Yes		Il1b	69.73	<1.0E-10	Yes
Il1r1	2.11	0.00721936	Yes		Il1r1	1.27	0.369475	No		Il1r1	1.51	0.206538	No
Il2	1.1	0.724087	No		Il2	1.21	0.48865	No		Il2	-1.22	0.541149	No
Il6	65.83	<1.0E-10	Yes		Il6	10.8	<1.0E-10	Yes		Il6	107.98	<1.0E-10	Yes
Il6ra	1.48	0.151126	No		Il6ra	1.04	0.877672	No		Il6ra	-1.13	0.704426	No
Irak1	-1.04	0.879742	No		Irak1	-1	>9.9E-01	No		Irak1	-1.21	0.55518	No
Irak2	1.26	0.405524	No		Irak2	-1.02	0.938654	No		Irak2	1.05	0.882706	No
Irf1	3.84	1.405e-06	Yes		Irf1	2.62	0.000401166	Yes		Irf1	5.78	1.746e-07	Yes
Irf3	-1.1	0.743069	No		Irf3	1.02	0.95908	No		Irf3	1.02	0.966375	No
Jun	1.25	0.405524	No		Jun	1.07	0.797542	No		Jun	1.59	0.158511	No
Lta	-1.39	0.226536	No		Lta	-1.52	0.118143	No		Lta	-1.71	0.10085	No
Ly86	1.41	0.207805	No		Ly86	1.59	0.0861987	No		Ly86	1.28	0.448174	No
Ly96	1.42	0.198873	No		Ly96	1.19	0.521398	No		Ly96	1.05	0.866099	No
Map2k3	-1.35	0.278567	No		Map2k3	-1.17	0.572564	No		Map2k3	-1.48	0.230091	No
Map2k4	-1.21	0.496091	No		Map2k4	1.07	0.81741	No		Map2k4	-1.17	0.627892	No
Map3k1	-1.1	0.724087	No		Map3k1	-1.04	0.897937	No		Map3k1	-1.12	0.720132	No
Map3k7	-1.05	0.859892	No		Map3k7	1.14	0.626006	No		Map3k7	-1.11	0.751898	No
Mapk8	-1.02	0.939699	No		Mapk8	1.17	0.572564	No		Mapk8	1.1	0.784091	No
Mapk8ip3	-1.53	0.11849	No		Mapk8ip3	-1.08	0.758212	No		Mapk8ip3	-1.76	0.0846136	No
Mapk9	-1.01	0.979882	No		Mapk9	1.02	0.95908	No		Mapk9	-1.06	0.849551	No
Muc13	1.55	0.112683	No		Muc13	1.72	0.0432045	No		Muc13	2.04	0.0305096	Yes
Myd88	4.08	4.617e-07	Yes		Myd88	2.12	0.00581425	Yes		Myd88	4.91	1.8791e-06	Yes
Nfkb1	1.08	0.781498	No		Nfkb1	1.14	0.607953	No		Nfkb1	1.13	0.704426	No
Nfkb2	2.72	0.000314444	Yes		Nfkb2	1.56	0.101167	No		Nfkb2	2.78	0.00209403	Yes
Nfkbia	5.47	1.5e-09	Yes		Nfkbia	1.75	0.0406392	No		Nfkbia	4.44	8.0245e-06	Yes
Nfkbib	1.27	0.391456	No		Nfkbib	-1.48	0.144176	No		Nfkbib	1.35	0.354023	No
Nfkbil1	-1.33	0.301505	No		Nfkbil1	-1.12	0.681497	No		Nfkbil1	-2.1	0.0246522	Yes
Nfrkb	-1.07	0.800922	No		Nfrkb	-1.03	0.897937	No		Nfrkb	-1.3	0.411301	No
Nr2c2	-1.07	0.82047	No		Nr2c2	-1.06	0.857487	No		Nr2c2	-1.12	0.735958	No
Peli1	1.03	0.919658	No		Peli1	-1.08	0.758212	No		Peli1	-1.09	0.784091	No
Pglyrp1	2.03	0.00968346	Yes		Pglyrp1	1.29	0.34278	No		Pglyrp1	1.5	0.214185	No
Ppara	-1.23	0.464754	No		Ppara	-1.1	0.738773	No		Ppara	-1.36	0.343206	No
Ptgs2	2.72	0.000314444	Yes		Ptgs2	1.24	0.426629	No		Ptgs2	2.42	0.00728663	Yes
Rel	1.46	0.173773	No		Rel	1.17	0.572564	No		Rel	1.54	0.191844	No
Rela	-1.17	0.579129	No		Rela	-1.19	0.521398	No		Rela	-1.52	0.206538	No
Ripk2	2.33	0.00204205	Yes		Ripk2	1.17	0.555246	No		Ripk2	2.49	0.00566832	Yes
Tbk1	-1.09	0.76221	No		Tbk1	1.03	0.918268	No		Tbk1	-1.11	0.751898	No
Ticam1	-1.42	0.198873	No		Ticam1	-1.23	0.441688	No		Ticam1	-1.86	0.0585025	No
Ticam2	1.63	0.0780897	No		Ticam2	1.24	0.411876	No		Ticam2	1.79	0.0773302	No
Tirap	-1.31	0.325671	No		Tirap	1.06	0.81741	No		Tirap	-1.25	0.500153	No
Tlr1	7.12	<1.0E-10	Yes		Tlr1	2.53	0.000640671	Yes		Tlr1	6.85	1.08e-08	Yes
Tlr2	16.44	<1.0E-10	Yes		Tlr2	4.19	1.995e-07	Yes		Tlr2	20.95	<1.0E-10	Yes
Tlr3	2.11	0.00669911	Yes		Tlr3	1.54	0.106594	No		Tlr3	3.01	0.000888094	Yes
Tlr4	1.3	0.338216	No		Tlr4	1.34	0.270322	No		Tlr4	1.67	0.119491	No
Tlr5	1.35	0.267557	No		Tlr5	1.9	0.0174171	No		Tlr5	1.71	0.10085	No
Tlr6	1.51	0.13733	No		Tlr6	1.1	0.7195	No		Tlr6	2.34	0.0105	Yes
Tlr7	1.85	0.0269275	No		Tlr7	1.3	0.34278	No		Tlr7	1.13	0.704426	No
Tlr8	1.77	0.0391601	No		Tlr8	1.56	0.101167	No		Tlr8	3	0.000955872	No
Tlr9	-1.41	0.207805	No		Tlr9	-1.34	0.281605	No		Tlr9	-1.61	0.146485	No
Tnf	41.97	<1.0E-10	Yes		Tnf	13.97	<1.0E-10	Yes		Tnf	72.92	<1.0E-10	Yes
Tnfaip3	3.96	8.612e-07	Yes		Tnfaip3	1.01	0.979533	No		Tnfaip3	3.71	8.22628e-05	Yes
Tnfrsf1a	2.41	0.00145677	Yes		Tnfrsf1a	1.46	0.16644	No		Tnfrsf1a	2.46	0.00643162	Yes
Tollip	-1.31	0.338216	No		Tollip	-1.07	0.81741	No		Tollip	-1.23	0.541149	No
Tradd	1.05	0.840131	No		Tradd	-1.01	0.95908	No		Tradd	-1.03	0.932811	No
Traf6	-1.21	0.512174	No		Traf6	-1.29	0.355969	No		Traf6	-1.17	0.642913	No
Ube2n	-1.34	0.289883	No		Ube2n	-1.09	0.738773	No		Ube2n	-1.51	0.206538	No
Ube2v1	-1.11	0.724087	No		Ube2v1	-1.11	0.700404	No		Ube2v1	-1.53	0.199091	No
Our criteria for significance is greater or less than 2.0-fold change with a P value of less than 5.0E-02

## Sheet: TLR signaling path categories
Toll-Like Receptors
Muc13, Tlr1, Tlr2, Tlr3, Tlr4, Tlr5, Tlr6, Tlr7, Tlr8, Tlr9.
Pathogen-Specific Responses
Bacterial Response: Ccl2 (MCP-1), Cd14, Fos, Hmgb1, Hras, Hspa1a (hsp70A1), Il10, Il12a, Il1b, Il6, Irak1, Jun, Lta (Tnfb), Ly86 (MD-1), Ly96 (MD-2), Nfkbia (Iκbα, Mad3), Pglyrp1, Ptgs2 (Cox2), Rela, Ripk2, Ticam1 (Trif), Tlr2, Tlr4, Tlr6, Tnfrsf1a (Tnfr1).
Viral Response: Eif2ak2, Ifnb1, Ifng, Il12a, Il6, Irf3, Rela, Tbk1, Ticam1 (Trif), Tlr3, Tlr7, Tlr8, Tnf.
Fungal / Parasitic Response: Clec4e, Hras, Hspa1a (hsp70A1), Tirap, Tlr2.
Toll-Like Receptor (TLR) Signaling
Negative Regulation of Toll-Like Receptor (TLR) Signaling: Tollip.
TICAM1 (TRIF)-Dependent (MYD88-Independent) Signaling: Irf3, Map3k7 (Tak1), Nr2c2 (TAK1), Peli1, Tbk1, Ticam1 (Trif), Ticam2, Tlr3, Tlr4, Traf6.
MYD88-Dependent Signaling: Irak1, Irak2, Map3k7 (Tak1), Myd88, Nr2c2 (TAK1), Tirap, Tlr1, Tlr2, Tlr4, Tlr5, Tlr6, Tlr7, Tlr8, Tlr9, Traf6.
Signaling Downstream of Toll-Like Receptors
NFκB Signaling: Agfg1, Btk, Casp8 (Flice), Chuk (IKBKA), Fadd, Ikbkb (IKKbeta) ,Il10, Il1b, Il1r1, Irak1, Irak2, Irf3, Ly96 (MD-2), Map3k1 (Mekk1), Map3k7 (Tak1), Nfkb1, Nfkb2, Nfkbia (Iκbα, Mad3), Nfkbib (Trip9), Nfkbil1, Nfrkb, Ppara, Rel, Rela, Tnf, Tnfaip3, Tnfrsf1a (Tnfr1), Tradd, Ube2n, Ube2v1.
JNK / p38 Signaling:
Elk1, Fos, Il1b, Jun, Map2k3 (Mek3), Map2k4 (Mkk4, Jnkk1), Map3k1 (Mekk1), Map3k7 (Tak1), Mapk8 (Jnk1), Mapk8ip3 (Jip3), Mapk9 (Jnk2), Tnf.
JAK / STAT Signaling:
Ccl2 (MCP-1), Csf2 (GMCSF), Ifng, Il12a, Il2, Il6.
Interferon Regulatory Factor (IRF) Signaling:
Cxcl10 (Inp10), Ifnb1, Ifng, Irf1, Irf3, Tbk1.
Cytokine Signaling:
Ccl2 (MCP-1), Cebpb, Csf3 (Gcsf), Il1a, Il1b, Il1r1, Il6, Il6ra, Irak1, Irak2, Rela, Tnf, Tnfrsf1a (Tnfr1).
Regulation of Adaptive Immunity
Cd80, Cd86, Hspd1, Ifng, Il10, Il12a, Il1b, Il2, Map3k7 (Tak1), Traf6.
Toll-Like Receptor Interacting Proteins & Adaptors
Btk, Cd14, Hmgb1, Hras, Hspa1a (hsp70A1), Hspd1, Ly86 (MD-1), Ly96 (MD-2), Mapk8ip3 (Jip3), Myd88, Peli1, Pglyrp1, Ripk2, Ticam1 (Trif), Ticam2, Tirap, Tollip.
Downstream Effectors of Toll-Like Receptor Signaling
Casp8 (Flice), Eif2ak2, Fadd, Irak1, Irak2, Map3k7 (Tak1), Nr2c2 (TAK1), Ppara, Traf6, Ube2n, Ube2v1.
