# Supplementary material for: Innate immune responses after stimulation with Toll-like receptor agonists in ex vivo microglial cultures and an in vivo model using mice with reduced microglia
Source: J Neuroinflammation. 2021 Sep 6;18:194. doi: 10.1186/s12974-021-02240-w (PMC8419892; doi:10.1186/s12974-021-02240-w)
Supplement: Supplementary file 6 — Additional file 6. TLR signaling pathway gene analysis dataset_PLX5622 Treated to Untreated mice exposed to TLR agonists. [file 12974_2021_2240_MOESM6_ESM.xlsx]

## Sheet: TLR signaling PLX v Untreated
Up-Down Regulation (comparing to Untreated mice exposed to PBS [n=3])					Up-Down Regulation (comparing to Untreated mice exposed to LPS [n=4])					Up-Down Regulation (comparing to Untreated mice exposed to IMQ [n=4])					Up-Down Regulation (comparing to Untreated mice exposed to CpG-ODN 1585 [n=3])
PLX5622-treated mice exposed to PBS (n=3)					PLX5622-treated mice exposed to LPS (n=4)					PLX5622 treated mice exposed to IMQ (n=4)					PLX5622 treated mice exposed to CpG-ODN 1585 (n=3)
Gene	Fold Change	P value	Significant?		Gene	Fold Change	P value	Significant?		Gene	Fold Change	P value	Significant?		Gene	Fold Change	P value	Significant?
Agfg1	1.18	0.596944	NO		Agfg1	1.07	0.825973	NO		Agfg1	1.09	0.782456	NO		Agfg1	1.27	0.455392
Btk	-2.22	0.00851531	YES		Btk	-4.23	5.217e-07	YES		Btk	-3	0.000278239	YES		Btk	-2.28	0.0113873	YES
Casp8	-1.34	0.346082	NO		Casp8	-1.78	0.0455725	NO		Casp8	-2.01	0.0204546	YES		Casp8	-2.91	0.00100578	YES
Ccl2	-1.41	0.260274	NO		Ccl2	-1	0.980509	NO		Ccl2	-7.98	<1.0E-10	YES		Ccl2	-1.57	0.159544	NO
Cd14	-2.64	0.00139831	YES		Cd14	-3.01	0.00011534	YES		Cd14	-3.85	8.8623e-06	YES		Cd14	-4.09	1.61882e-05	YES
Cd80	-1.45	0.21484	NO		Cd80	-1.39	0.24125	NO		Cd80	-1.4	0.259817	NO		Cd80	-2.15	0.0192696	YES
Cd86	-6.08	4.9e-09	YES		Cd86	-13.58	<1.0E-10	YES		Cd86	-5.11	9.74e-08	YES		Cd86	-10.99	<1.0E-10	YES
Cebpb	1.19	0.565453	NO		Cebpb	1.18	0.557719	NO		Cebpb	-1.01	0.963293	NO		Cebpb	-1.4	0.296134	NO
Chuk	1.17	0.596944	NO		Chuk	-1.12	0.695901	NO		Chuk	1.04	0.908403	NO		Chuk	1.18	0.623706	NO
Clec4e	1.29	0.395105	NO		Clec4e	-20.54	<1.0E-10	YES		Clec4e	-1.28	0.420749	NO		Clec4e	-3.43	0.000162894	YES
Csf2	-1.74	0.0664949	NO		Csf2	2.25	0.00441497	YES		Csf2	2.17	0.0102057	YES		Csf2	-1.45	0.249636	NO
Csf3	1.2	0.534787	NO		Csf3	1.63	0.0832759	NO		Csf3	-2.4	0.00388465	YES		Csf3	-3.91	3.38802e-05	YES
Cxcl10	1.77	0.0600111	NO		Cxcl10	-1.36	0.282675	NO		Cxcl10	-13.2	<1.0E-10	YES		Cxcl10	-2.6	0.00337404	YES
Eif2ak2	1.38	0.280197	NO		Eif2ak2	-1.3	0.353426	NO		Eif2ak2	-1.74	0.0627895	NO		Eif2ak2	-1.76	0.080694	NO
Elk1	1.05	0.872117	NO		Elk1	1.23	0.463728	NO		Elk1	1.05	0.89019	NO		Elk1	1.35	0.359172	NO
Fadd	1.2	0.550014	NO		Fadd	1.16	0.590995	NO		Fadd	1.1	0.764842	NO		Fadd	1.15	0.669652	NO
Fos	-1.35	0.311989	NO		Fos	1.66	0.0749738	NO		Fos	-1.13	0.678756	NO		Fos	-1.01	0.98298	NO
Hmgb1	1.08	0.782596	NO		Hmgb1	-1.07	0.807	NO		Hmgb1	1.08	0.800182	NO		Hmgb1	1.36	0.348116	NO
Hras	1.05	0.872117	NO		Hras	1.22	0.478753	NO		Hras	1.07	0.818012	NO		Hras	1.38	0.316266	NO
Hspa1a	-1.14	0.678964	NO		Hspa1a	-1.13	0.677934	NO		Hspa1a	1.23	0.504665	NO		Hspa1a	1.65	0.130296	NO
Hspd1	1.21	0.534787	NO		Hspd1	-1.1	0.750803	NO		Hspd1	1.07	0.835937	NO		Hspd1	1.27	0.455392	NO
Ifnb1	1.23	0.504986	NO		Ifnb1	1.2	0.525385	NO		Ifnb1	1.32	0.357547	NO		Ifnb1	-2.22	0.0144437	YES
Ifng	2.46	0.00297927	YES		Ifng	1.18	0.557719	NO		Ifng	1.01	0.981642	NO		Ifng	4.39	6.8466e-06	YES
Ikbkb	1.17	0.596944	NO		Ikbkb	1.47	0.179441	NO		Ikbkb	1.03	0.926664	NO		Ikbkb	1.14	0.701001	NO
Il10	1.24	0.476088	NO		Il10	-3.97	1.5395e-06	YES		Il10	1.06	0.872035	NO		Il10	-3.17	0.000432269	YES
Il12a	1.21	0.519776	NO		Il12a	1.22	0.49404	NO		Il12a	1.23	0.490091	NO		Il12a	1.13	0.701001	NO
Il1a	-1.46	0.206488	NO		Il1a	-5.83	1.1e-09	YES		Il1a	-2.87	0.000507649	YES		Il1a	-6.95	4.3e-09	YES
Il1b	-1.14	0.66221	NO		Il1b	-4.14	7.516e-07	YES		Il1b	-2.88	0.000507649	YES		Il1b	-2.12	0.0203889	YES
Il1r1	1.16	0.612985	NO		Il1r1	1.44	0.187466	NO		Il1r1	1.06	0.853948	NO		Il1r1	1.06	0.847746	NO
Il2	1.54	0.154561	NO		Il2	-1.05	0.845048	NO		Il2	1.05	0.853948	NO		Il2	1.52	0.200914	NO
Il6	-1.6	0.118548	NO		Il6	-1.63	0.0876987	NO		Il6	-5.16	7.64e-08	YES		Il6	-2.02	0.031578	YES
Il6ra	-1.63	0.108135	NO		Il6ra	-1.08	0.769404	NO		Il6ra	-1.81	0.0482562	NO		Il6ra	-1.59	0.153327	NO
Irak1	1.19	0.565453	NO		Irak1	-1.02	0.941574	NO		Irak1	1	>9.9E-01	NO		Irak1	1.28	0.442624	NO
Irak2	-1.09	0.782596	NO		Irak2	-1.19	0.541431	NO		Irak2	1.03	0.926664	NO		Irak2	1.15	0.685259	NO
Irf1	1.28	0.421123	NO		Irf1	1.21	0.49404	NO		Irf1	-1.98	0.0244868	YES		Irf1	-1.64	0.130296	NO
Irf3	1.06	0.854042	NO		Irf3	1.02	0.941574	NO		Irf3	1.14	0.661991	NO		Irf3	1.01	0.965967	NO
Jun	-1.1	0.747513	NO		Jun	1.19	0.541431	NO		Jun	1.14	0.661991	NO		Jun	-1.13	0.701001	NO
Lta	-1.53	0.154561	NO		Lta	1.22	0.49404	NO		Lta	1.29	0.407608	NO		Lta	-1.29	0.430063	NO
Ly86	-3.47	4.78857e-05	YES		Ly86	-10.66	<1.0E-10	YES		Ly86	-3.18	0.0001491	YES		Ly86	-4.26	1.00752e-05	YES
Ly96	1.31	0.370087	NO		Ly96	1.09	0.769404	NO		Ly96	-1.24	0.475748	NO		Ly96	1.11	0.748982	NO
Map2k3	-1.13	0.695879	NO		Map2k3	1.18	0.541431	NO		Map2k3	-1.09	0.764842	NO		Map2k3	1.09	0.781534	NO
Map2k4	1.23	0.490422	NO		Map2k4	1.32	0.328688	NO		Map2k4	1.16	0.628973	NO		Map2k4	1.22	0.536216	NO
Map3k1	1.03	0.908462	NO		Map3k1	-1.13	0.677934	NO		Map3k1	-1.13	0.695682	NO		Map3k1	1.41	0.286397	NO
Map3k7	1.19	0.565453	NO		Map3k7	1.23	0.478753	NO		Map3k7	1.05	0.872035	NO		Map3k7	1.38	0.326662	NO
Mapk8	1.21	0.534787	NO		Mapk8	1.13	0.660149	NO		Mapk8	1.03	0.908403	NO		Mapk8	1.09	0.797958	NO
Mapk8ip3	1.14	0.66221	NO		Mapk8ip3	1.24	0.448971	NO		Mapk8ip3	-1.03	0.908403	NO		Mapk8ip3	1.51	0.208511	NO
Mapk9	1.11	0.730162	NO		Mapk9	1.08	0.807	NO		Mapk9	1.11	0.729987	NO		Mapk9	1.29	0.430063	NO
Muc13	1.64	0.098463	NO		Muc13	-1.05	0.864215	NO		Muc13	1.19	0.580827	NO		Muc13	-1.01	0.98298	NO
Myd88	1.07	0.818129	NO		Myd88	-1.24	0.448971	NO		Myd88	-1.34	0.345666	NO		Myd88	-1.94	0.040979	NO
Nfkb1	1.2	0.534787	NO		Nfkb1	1.11	0.714041	NO		Nfkb1	-1.12	0.712762	NO		Nfkb1	-1.04	0.915054	NO
Nfkb2	1.15	0.66221	NO		Nfkb2	-1.17	0.590995	NO		Nfkb2	-1.16	0.628973	NO		Nfkb2	-1.22	0.550358	NO
Nfkbia	-1.01	0.981653	NO		Nfkbia	-1.29	0.366226	NO		Nfkbia	1.12	0.712762	NO		Nfkbia	-1.32	0.393648	NO
Nfkbib	1.15	0.645625	NO		Nfkbib	-2	0.0158807	YES		Nfkbib	-1.07	0.818012	NO		Nfkbib	1.53	0.193521	NO
Nfkbil1	1.04	0.890261	NO		Nfkbil1	1.06	0.845048	NO		Nfkbil1	1.05	0.872035	NO		Nfkbil1	1.48	0.224327	NO
Nfrkb	1.1	0.764994	NO		Nfrkb	1.18	0.557719	NO		Nfrkb	1.04	0.908403	NO		Nfrkb	1.36	0.337279	NO
Nr2c2	1.04	0.890261	NO		Nr2c2	-1.01	0.980509	NO		Nr2c2	1.17	0.612734	NO		Nr2c2	1.39	0.316266	NO
Peli1	1.03	0.908462	NO		Peli1	-1.02	0.941574	NO		Peli1	1.19	0.565171	NO		Peli1	1.14	0.685259	NO
Pglyrp1	1.36	0.311989	NO		Pglyrp1	1.19	0.557719	NO		Pglyrp1	-1.08	0.782456	NO		Pglyrp1	-1.14	0.685259	NO
Ppara	1.1	0.747513	NO		Ppara	1.28	0.392684	NO		Ppara	1.09	0.782456	NO		Ppara	1.58	0.159544	NO
Ptgs2	1.2	0.534787	NO		Ptgs2	1.24	0.448971	NO		Ptgs2	1.06	0.835937	NO		Ptgs2	-1.34	0.370446	NO
Rel	1.14	0.678964	NO		Rel	-1.09	0.769404	NO		Rel	-1.13	0.678756	NO		Rel	-1.07	0.847746	NO
Rela	1.01	0.981653	NO		Rela	1.45	0.195754	NO		Rela	1.02	0.944964	NO		Rela	1.15	0.669652	NO
Ripk2	1.04	0.890261	NO		Ripk2	-1.25	0.420273	NO		Ripk2	-1.09	0.764842	NO		Ripk2	-1.12	0.732869	NO
Tbk1	1.11	0.712948	NO		Tbk1	1.14	0.642554	NO		Tbk1	1.03	0.926664	NO		Tbk1	1.22	0.536216	NO
Ticam1	-1.11	0.712948	NO		Ticam1	1.11	0.714041	NO		Ticam1	-1.09	0.782456	NO		Ticam1	1.71	0.100909	NO
Ticam2	-3.8	1.21373e-05	YES		Ticam2	-8.67	<1.0E-10	YES		Ticam2	-5.5	2.5e-08	YES		Ticam2	-2.65	0.00274805	YES
Tirap	1.29	0.38247	NO		Tirap	1.7	0.0604002	NO		Tirap	-1.14	0.645395	NO		Tirap	-1.01	0.965967	NO
Tlr1	-7.39	1e-10	YES		Tlr1	-28.14	<1.0E-10	YES		Tlr1	-7.3	<1.0E-10	YES		Tlr1	-11.98	<1.0E-10	YES
Tlr2	1.16	0.629214	NO		Tlr2	-2.12	0.00855233	YES		Tlr2	-3.42	5.34579e-05	YES		Tlr2	-3.18	0.000399373	YES
Tlr3	1.05	0.872117	NO		Tlr3	-1.71	0.0604002	NO		Tlr3	-1.32	0.345666	NO		Tlr3	-1.62	0.14145	NO
Tlr4	1.05	0.854042	NO		Tlr4	1.02	0.922153	NO		Tlr4	-1.2	0.549722	NO		Tlr4	-1.35	0.348116	NO
Tlr5	-1.26	0.448125	NO		Tlr5	-1.25	0.420273	NO		Tlr5	-2.9	0.000428501	YES		Tlr5	-1.81	0.0670109	NO
Tlr6	-3.41	5.78607e-05	YES		Tlr6	-5.21	1.06e-08	NO		Tlr6	-1.65	0.0980193	NO		Tlr6	-5.36	3.465e-07	YES
Tlr7	-4.27	2.0514e-06	YES		Tlr7	-17.08	<1.0E-10	YES		Tlr7	-5.63	1.71e-08	YES		Tlr7	-6.81	6.2e-09	YES
Tlr8	-4.56	7.626e-07	YES		Tlr8	-13.53	<1.0E-10	YES		Tlr8	-12.58	<1.0E-10	YES		Tlr8	-1.65	0.124981	NO
Tlr9	-1.76	0.063184	NO		Tlr9	-1.22	0.478753	NO		Tlr9	-2.58	0.00170627	YES		Tlr9	-1.44	0.2585	NO
Tnf	1.63	0.108135	NO		Tnf	-10.09	<1.0E-10	YES		Tnf	-11.4	<1.0E-10	YES		Tnf	-4.5	4.6241e-06	YES
Tnfaip3	-1.15	0.645625	NO		Tnfaip3	-1.74	0.0510864	NO		Tnfaip3	-1.51	0.174971	NO		Tnfaip3	-1.87	0.055303	NO
Tnfrsf1a	-1.08	0.800311	NO		Tnfrsf1a	1.41	0.222228	NO		Tnfrsf1a	1.04	0.908403	NO		Tnfrsf1a	-1.59	0.153327	NO
Tollip	1.18	0.581099	NO		Tollip	1.37	0.271892	NO		Tollip	1.14	0.661991	NO		Tollip	1.13	0.716873	NO
Tradd	1.01	0.981653	NO		Tradd	-1.11	0.714041	NO		Tradd	1.13	0.678756	NO		Tradd	1.19	0.593857	NO
Traf6	-1.1	0.747513	NO		Traf6	1.06	0.845048	NO		Traf6	1.24	0.461639	NO		Traf6	1.2	0.579183	NO
Ube2n	1.17	0.612985	NO		Ube2n	1.2	0.525385	NO		Ube2n	-1.01	0.981642	NO		Ube2n	1.33	0.381939	NO
Ube2v1	1.17	0.596944	NO		Ube2v1	1.13	0.660149	NO		Ube2v1	1.05	0.872035	NO		Ube2v1	1.39	0.30609	NO
Our criteria for significance is greater or less than 2.0-fold change with a P value of less than 5.0E-02

## Sheet: TLR signaling path categories
Toll-Like Receptors
Muc13, Tlr1, Tlr2, Tlr3, Tlr4, Tlr5, Tlr6, Tlr7, Tlr8, Tlr9.
Pathogen-Specific Responses
Bacterial Response: Ccl2 (MCP-1), Cd14, Fos, Hmgb1, Hras, Hspa1a (hsp70A1), Il10, Il12a, Il1b, Il6, Irak1, Jun, Lta (Tnfb), Ly86 (MD-1), Ly96 (MD-2), Nfkbia (Iκbα, Mad3), Pglyrp1, Ptgs2 (Cox2), Rela, Ripk2, Ticam1 (Trif), Tlr2, Tlr4, Tlr6, Tnfrsf1a (Tnfr1).
Viral Response: Eif2ak2, Ifnb1, Ifng, Il12a, Il6, Irf3, Rela, Tbk1, Ticam1 (Trif), Tlr3, Tlr7, Tlr8, Tnf.
Fungal / Parasitic Response: Clec4e, Hras, Hspa1a (hsp70A1), Tirap, Tlr2.
Toll-Like Receptor (TLR) Signaling
Negative Regulation of Toll-Like Receptor (TLR) Signaling: Tollip.
TICAM1 (TRIF)-Dependent (MYD88-Independent) Signaling: Irf3, Map3k7 (Tak1), Nr2c2 (TAK1), Peli1, Tbk1, Ticam1 (Trif), Ticam2, Tlr3, Tlr4, Traf6.
MYD88-Dependent Signaling: Irak1, Irak2, Map3k7 (Tak1), Myd88, Nr2c2 (TAK1), Tirap, Tlr1, Tlr2, Tlr4, Tlr5, Tlr6, Tlr7, Tlr8, Tlr9, Traf6.
Signaling Downstream of Toll-Like Receptors
NFκB Signaling: Agfg1, Btk, Casp8 (Flice), Chuk (IKBKA), Fadd, Ikbkb (IKKbeta) ,Il10, Il1b, Il1r1, Irak1, Irak2, Irf3, Ly96 (MD-2), Map3k1 (Mekk1), Map3k7 (Tak1), Nfkb1, Nfkb2, Nfkbia (Iκbα, Mad3), Nfkbib (Trip9), Nfkbil1, Nfrkb, Ppara, Rel, Rela, Tnf, Tnfaip3, Tnfrsf1a (Tnfr1), Tradd, Ube2n, Ube2v1.
JNK / p38 Signaling:
Elk1, Fos, Il1b, Jun, Map2k3 (Mek3), Map2k4 (Mkk4, Jnkk1), Map3k1 (Mekk1), Map3k7 (Tak1), Mapk8 (Jnk1), Mapk8ip3 (Jip3), Mapk9 (Jnk2), Tnf.
JAK / STAT Signaling:
Ccl2 (MCP-1), Csf2 (GMCSF), Ifng, Il12a, Il2, Il6.
Interferon Regulatory Factor (IRF) Signaling:
Cxcl10 (Inp10), Ifnb1, Ifng, Irf1, Irf3, Tbk1.
Cytokine Signaling:
Ccl2 (MCP-1), Cebpb, Csf3 (Gcsf), Il1a, Il1b, Il1r1, Il6, Il6ra, Irak1, Irak2, Rela, Tnf, Tnfrsf1a (Tnfr1).
Regulation of Adaptive Immunity
Cd80, Cd86, Hspd1, Ifng, Il10, Il12a, Il1b, Il2, Map3k7 (Tak1), Traf6.
Toll-Like Receptor Interacting Proteins & Adaptors
Btk, Cd14, Hmgb1, Hras, Hspa1a (hsp70A1), Hspd1, Ly86 (MD-1), Ly96 (MD-2), Mapk8ip3 (Jip3), Myd88, Peli1, Pglyrp1, Ripk2, Ticam1 (Trif), Ticam2, Tirap, Tollip.
Downstream Effectors of Toll-Like Receptor Signaling
Casp8 (Flice), Eif2ak2, Fadd, Irak1, Irak2, Map3k7 (Tak1), Nr2c2 (TAK1), Ppara, Traf6, Ube2n, Ube2v1.

## Sheet: Raw CT TLR signal path array
	B761-1 Brain Untreated + LPS 6hr	B761-2 Brain Untreated + LPS 6hr	B761-3 Brain Untreated + LPS 6hr	B761-4 Brain Untreated + LPS 6hr	B762-1 Brain PLX5622 + LPS 6hr	B762-2 Brain PLX5622 + LPS 6hr	B762-3 Brain PLX5622 + LPS 6hr	B762-4 Brain PLX5622 + LPS 6hr	B763-1 Brain Untreated + IMQ 6hr	B763-2 Brain Untreated + IMQ 6hr	B763-3 Brain Untreated + IMQ 6hr	B763-4 Brain Untreated + IMQ 6hr	B779-1 Brain PLX5622 + IMQ 6hr	B779-2 Brain PLX5622 + IMQ 6hr	B779-3 Brain PLX5622 + IMQ 6hr	B779-4 Brain PLX5622 + IMQ 6hr	B777-1 Brain PLX5622 + CpG 6hr	B777-2 Brain PLX5622 + CpG 6hr	B777-3 Brain PLX5622 + CpG 6hr	B778-1 Brain Untreated + CpG 6hr	B778-2 Brain Untreated + CpG 6hr	B778-3 Brain Untreated + CpG 6hr	B774-1 Brain PLX5622 + PBS	B774-2 Brain PLX5622 + PBS	B774-3 Brain PLX5622 + PBS	B775-1 Brain Untreated + PBS	B775-2 Brain Untreated + PBS	B775-3 Brain Untreated + PBS
A01	23.439	23.005	24.268	23.079	23.506	23.336	22.956	23.303	23.304	23.293	23.614	23.497	23.462	23.332	23.641	23.084	23.426	23.429	22.87	22.527	23.641	22.803	23.152	23.101	23.121	23.244	22.919	22.815	Agfg1
A02	29.887	29.72	31.618	28.753	31.763	33.237	31.282	31.721	29.365	30.006	29.168	30.33	31.626	31.417	31.491	30.972	31.525	31.622	30.995	29.521	30.339	28.907	31.29	31.943	29.656	30.003	29.63	28.697	Btk
A03	28.278	27.182	28.606	26.9	28.671	28.354	28.391	28.562	27.822	28.008	28.319	28.492	29.819	28.542	29.734	28.879	29.622	29.459	28.206	26.572	27.513	26.775	29.109	29.409	28.722	28.424	28.245	28.217	Casp8
A04	22.442	21.659	22.496	21.63	21.712	22.097	21.838	22.305	23.334	23.806	24.186	25.244	29.312	26.512	26.658	26.367	22.271	22.484	21.71	20.784	21.504	20.415	29.587	29.526	28.814	28.902	28.601	27.832	Ccl2
A05	24.263	23.344	23.823	23.508	24.95	25.526	24.933	25.594	25.895	26.246	26.613	26.704	29.125	27.315	29.412	27.687	25.848	26.404	25.319	22.926	24.431	22.313	29.005	29.169	27.84	27.284	26.765	26.663	Cd14
A06	28.802	27.282	28.379	26.974	27.936	28.648	28.146	28.305	29.647	29.616	29.081	29.844	30.362	30.376	29.758	29.941	29.435	29.833	28.642	27.654	28.354	26.789	30.184	29.86	29.998	29.268	29.221	28.83	Cd80
A07	26.827	25.572	26.856	25.296	28.958	30.957	29.759	29.628	27.23	27.285	27.538	27.398	30.621	28.983	30.58	28.982	30.928	30.676	29.358	25.693	26.781	26.311	31.017	31.865	28.954	27.913	27.554	27.458	Cd86
A08	25.413	24.58	26.989	23.73	25.423	25.182	24.424	24.418	26.175	26.32	25.418	25.555	26.435	25.704	26.077	25.621	26.567	26.791	24.88	25.891	25.673	23.407	26.375	25.994	25.892	26.29	25.869	25.736	Cebpb
A09	24.289	23.702	24.409	23.871	24.519	24.336	23.811	23.939	24.108	24.285	24.626	24.654	24.486	24.246	24.805	24.23	24.638	24.465	23.575	23.293	25.011	23.284	24.01	23.506	23.673	23.92	23.512	23.339	Chuk
A10	30.136	30.424	31.115	30.473	Undetermined	37.191	34.684	34.602	33.294	Undetermined	35.369	Undetermined	Undetermined	Undetermined	Undetermined	Undetermined	30.791	32.971	30.008	28.884	30.284	27.471	Undetermined	Undetermined	Undetermined	Undetermined	Undetermined	Undetermined	Clec4e
A11	33.174	33.092	31.237	29.585	31.331	31.99	29.293	29.494	35.288	34.964	30.866	29.774	34.137	32.933	30.495	28.87	35.326	34.571	27.348	33.077	34.094	26.339	27.512	25.57	27.654	26.424	25.619	25.204	Csf2
A12	26.919	25.71	27.5	25.002	26.129	25.811	24.97	25.107	30.573	31.534	29.944	30.889	33.135	32.008	32.891	30.249	29.49	29.781	27.981	27.21	27.47	24.866	31.857	31.713	31.428	32.268	31.464	30.962	Csf3
B01	22.498	20.732	21.92	20.17	21.182	22.915	21.183	21.496	22.631	22.717	22.672	23.669	28.973	24.127	26.826	26.949	22.695	22.467	21.082	20.194	20.647	19.461	29.344	29.705	29.272	30.159	29.756	29.785	Cxcl10
B02	25.434	23.806	25.571	23.763	24.749	25.339	24.718	24.985	24.893	24.89	25.259	25.628	26.455	25.156	26.464	26.102	25.415	25.415	24.579	23.473	24.235	23.459	26.37	26.377	25.959	26.701	26.336	25.972	Eif2ak2
B03	23.888	23.845	25.641	23.491	23.986	24.131	23.464	23.778	24.192	24.232	24.316	24.248	24.517	24.342	24.257	23.91	24.392	24.307	23.666	23.885	24.499	23.475	23.897	23.88	23.839	23.898	23.458	23.37	Elk1
B04	27.913	27.303	29.173	26.573	27.957	27.969	26.971	26.889	27.787	27.877	27.463	27.461	28.133	27.567	27.29	27.357	28.31	28.63	26.81	27.582	28.304	26.682	27.183	27.126	26.906	27.183	27.156	26.576	Fadd
B05	25.995	25.864	27.872	24.733	25.995	25.823	25	24.429	26.375	26.164	25.252	25.691	26.607	26.484	26.123	25.288	26.633	26.422	24.679	26.013	25.882	23.998	25.402	25.263	25.811	24.92	24.624	24.519	Fos
B06	22.717	22.275	22.911	22.294	22.944	22.665	22.167	22.516	22.404	22.515	22.869	22.875	22.593	22.439	22.927	22.541	22.714	22.701	22.133	21.631	23.363	22.092	22.445	22.284	22.372	22.611	21.946	21.786	Hmgb1
B07	22.547	22.849	23.646	21.924	22.738	22.527	21.876	22.362	22.446	22.367	22.545	22.487	22.395	22.516	22.59	22.252	22.799	22.821	21.981	22.306	22.946	21.953	22.349	22.217	22.231	22.322	21.917	21.66	Hras
B08	26.696	26.599	26.842	26.885	26.908	26.479	26.775	27.241	26.282	26.601	27.376	27.686	26.816	26.214	27.291	26.731	26.218	25.731	25.44	25.283	26.529	25.929	26.902	27.226	26.991	26.714	26.278	26.463	Hspa1a
B09	22.68	22.274	23.006	21.892	22.735	23.673	21.679	22.002	22.201	22.645	22.365	22.491	22.608	22.57	22.516	21.92	22.756	22.753	21.563	21.965	23.008	21.346	21.788	21.669	21.735	21.873	21.598	21.457	Hspd1
B10	38.15	35.339	34.957	32.497	33.383	35.647	33.628	34.094	36.971	36.368	36.759	35.336	33.811	34.902	35.54	35.747	31.879	32.31	30.603	30.255	30.543	28.743	33.624	31.866	31.755	32.414	32.324	32.287	Ifnb1
B11	33.688	Undetermined	Undetermined	32.498	32.331	Undetermined	32.6	Undetermined	Undetermined	Undetermined	Undetermined	34.742	Undetermined	Undetermined	Undetermined	Undetermined	33.556	32.856	31.199	36.567	32.213	Undetermined	33.643	Undetermined	33.557	Undetermined	39.559	Undetermined	Ifng
B12	25.406	25.216	27.48	24.718	25.552	25.477	24.697	24.573	25.599	25.29	25.214	25.361	25.922	25.321	25.529	24.832	26.179	26.1	24.781	25.481	25.689	24.648	24.884	24.727	25.113	24.907	24.754	24.632	Ikbkb
C01	33.143	31.566	32.734	30.995	33.406	33.348	Undetermined	34.339	Undetermined	34.457	Undetermined	33.888	Undetermined	Undetermined	33.332	Undetermined	33.427	Undetermined	32.92	31.512	32.719	30.323	Undetermined	Undetermined	33.573	Undetermined	33.567	34.833	Il10
C02	28.879	28.995	29.55	28.408	28.809	28.31	28.456	28.825	28.796	28.498	28.934	28.902	28.471	27.838	29.196	28.71	29.442	29.184	28.5	28.547	28.957	28.346	28.432	28.654	28.468	28.845	28.488	27.961	Il12a
C03	25.457	24.793	26.507	25.177	27.145	28.372	27.743	28.549	27.782	28.119	28.551	29.793	30.611	30.099	30.086	29.825	29.177	29.904	28.332	25.59	26.851	24.779	30.294	31.189	28.806	29.393	28.925	29.222	Il1a
C04	23.995	24.705	26.463	25.01	26.775	27.227	26.72	27.352	28.233	28.794	28.512	29.983	29.83	31.179	31.835	29.085	25.618	26.814	24.994	24.345	25.509	22.51	31.826	30.858	29.821	30.437	30.605	29.78	Il1b
C05	27.141	26.127	27.722	25.651	26.254	26.249	25.72	25.994	27.393	27.479	27.567	27.667	27.669	27.098	27.8	27.486	27.488	27.705	26.477	26.611	27.315	26.209	27.91	27.246	27.299	27.748	27.261	27.002	Il1r1
C06	Undetermined	Undetermined	35.281	37.788	Undetermined	Undetermined	37.738	36.099	Undetermined	Undetermined	36.207	38.724	Undetermined	38.146	37.321	38.104	Undetermined	Undetermined	37.046	Undetermined	Undetermined	36.551	33.954	34.504	35.397	38.035	36.319	34.214	Il2
C07	26.991	26.355	27.171	27.229	27.131	27.404	27.419	28.298	28.493	28.563	30.018	31.654	32.001	32.984	32.315	31.198	27.013	27.849	27.378	25.618	26.455	25.316	34.796	33.323	32.748	35.997	30.794	31.946	Il6
C08	27.743	26.719	28.958	26.208	27.857	27.791	27.119	27.015	28.144	28.558	27.714	27.784	29.922	28.637	28.947	28.428	30.088	29.216	27.685	27.599	28.431	27.142	29.133	28.807	27.988	28.197	27.613	26.91	Il6ra
C09	25.337	24.547	25.804	24.184	25.218	25.295	24.495	24.688	25.203	25.146	24.852	24.974	25.39	25.263	25.117	24.685	25.385	25.134	24.476	24.386	25.372	24.505	24.667	24.639	24.561	24.779	24.413	24.332	Irak1
C10	24.834	23.737	25.533	23.516	24.596	25.458	23.863	24.401	25.002	24.724	25.008	24.884	24.872	24.962	25.258	24.642	25.159	24.765	24.017	24.256	24.7	23.773	25.006	24.837	24.644	24.692	24.316	24.003	Irak2
C11	25.232	24.216	26.287	23.271	24.504	24.934	23.86	24.293	25.287	25.474	25.471	25.539	26.937	26.329	26.473	26.258	25.549	25.704	23.892	23.992	24.345	22.871	26.454	26.293	26.187	26.581	26.239	26.065	Irf1
C12	24.596	24.263	25.227	24.43	24.819	24.781	24.011	24.48	24.427	24.448	24.815	24.749	24.725	24.319	24.742	24.206	24.981	24.759	24.139	23.481	24.734	23.917	24.402	24.259	24.501	24.495	23.933	23.867	Irf3
D01	23.859	23.281	24.897	23.643	23.609	23.467	23.293	23.993	23.833	24.1	24.502	24.688	24.211	23.565	24.634	24.278	24.091	23.999	23.7	22.672	23.873	22.912	24.4	24.341	24.312	24.485	23.481	23.574	Jun
D02	Undetermined	32	Undetermined	31.633	33.545	31.941	Undetermined	31.718	33.565	38.199	37.324	31.139	33.432	34.402	33.378	32.336	33.932	Undetermined	33.81	32.572	Undetermined	32.266	32.182	33.361	37.881	33.593	32.167	31.837	Lta
D03	24.982	24.677	25.151	25.195	28.281	28.278	28.286	28.516	24.317	24.594	25.179	25.785	27.085	26.008	27.629	26.127	27.772	27.704	26.763	23.856	25.37	24.94	27.627	28.51	25.662	25.301	25.148	24.862	Ly86
D04	27.982	27.341	28.418	26.976	27.562	27.641	27.139	27.582	27.865	27.924	28.013	28.498	28.43	28.414	28.746	28.228	28.541	28.163	27.688	27.206	28.304	27.536	27.791	27.917	27.585	27.971	27.727	27.659	Ly96
D05	25.875	25.319	26.997	24.548	25.885	25.722	24.831	25.02	25.745	25.667	25.565	25.494	26.361	25.822	25.629	25.476	26.273	26.231	25.101	24.96	26.424	24.805	25.352	25.516	25.329	25.293	25.109	24.166	Map2k3
D06	22.887	22.612	24.162	22.095	22.931	22.933	21.833	22.16	22.81	22.733	22.601	22.69	22.609	22.612	22.685	22.385	23.012	23.172	22.146	22.485	22.725	22.194	22.585	22.229	22.184	22.476	22.175	22.151	Map2k4
D07	27.58	26.991	29.384	26.941	28.138	27.769	27.695	27.687	27.742	28.127	27.526	27.704	28.566	27.983	28.107	27.431	27.689	27.707	26.896	26.923	27.93	27.122	27.672	27.278	27.579	27.508	27.268	26.784	Map3k1
D08	24.147	23.392	24.902	23.142	23.712	23.656	23.197	23.544	23.581	23.728	23.981	23.821	23.924	23.692	23.981	23.515	23.899	23.762	23.4	23.213	24.12	23.307	23.632	23.429	23.568	23.748	23.345	23.199	Map3k7
D09	22.556	22.161	23.461	22.154	22.547	22.428	21.978	22.353	22.304	22.353	22.54	22.696	22.527	22.42	22.788	22.26	22.759	22.705	21.97	21.683	22.399	21.909	22.366	22.212	22.175	22.386	22.16	21.941	Mapk8
D10	23.173	23.103	24.839	22.156	23.559	23.574	22.298	22.274	23.185	23.354	22.594	22.682	23.482	23.508	22.817	22.503	23.504	23.496	22.285	23.394	23.636	22.226	22.453	22.575	22.403	22.458	22.323	22.126	Mapk8ip3
D11	21.507	21.226	22.664	21.232	21.595	21.503	21.142	21.669	21.341	21.549	22.116	22.056	21.703	21.568	21.93	21.568	21.808	21.612	21.195	20.731	21.964	21.224	21.523	21.488	21.392	21.667	21.152	20.938	Mapk9
D12	34.683	34.367	33.4	39.171	34.883	33.912	33.633	36.988	32.389	37.702	Undetermined	38.43	Undetermined	33.583	Undetermined	33.123	34.738	Undetermined	32.722	33.803	33.134	33.671	Undetermined	37.531	32.746	37.079	33.783	38.239	Muc13
E01	29.377	28.349	30.964	28.852	29.285	29.779	29.582	29.842	29.747	30.411	30.535	31.19	30.974	30.186	31.596	31.093	30.296	30.5	29.955	28.611	28.89	28.577	31.192	31.425	31.245	31.75	30.679	30.621	Myd88
E02	25.495	24.849	26.687	24.203	25.559	25.434	24.638	24.697	25.393	25.635	25.087	25.313	25.969	25.65	25.693	25.043	26.019	25.76	24.604	24.892	25.636	23.899	25.211	24.947	25.199	25.355	24.921	24.771	Nfkb1
E03	27.957	26.562	27.884	26.645	27.307	27.867	26.861	27.606	27.863	28.183	28.229	28.539	28.8	28.166	28.715	28.268	28.304	27.685	27.093	26.887	27.594	25.942	28.548	28.574	28.325	28.681	28.26	27.991	Nfkb2
E04	22.682	21.533	22.433	21.814	22.224	22.389	22.192	22.826	23.492	23.806	24.292	24.004	23.8	23.433	24.278	23.741	22.8	23.082	23.1	21.378	22.93	21.66	24.888	24.55	24.212	25.49	23.604	23.413	Nfkbia
E05	29.176	29.516	31.67	29.841	31.128	31.19	30.417	31.154	30.463	31.617	30.705	31.614	31.201	31.545	31.464	30.886	29.296	29.51	29.743	28.585	29.798	30.217	29.779	31.186	29.542	30.156	30.009	29.828	Nfkbib
E06	27.282	26.789	28.433	26.336	27.653	27.2	26.72	26.615	27.294	27.235	26.871	26.974	27.299	27.533	26.817	26.76	28.224	27.567	26.627	27.813	27.821	26.687	26.778	26.808	26.54	26.897	26.13	26.165	Nfkbil1
E07	26.002	24.982	27.075	24.487	25.552	25.409	25.081	25.255	25.859	25.802	25.682	25.544	25.977	25.829	25.782	25.392	26.097	25.875	24.974	25.164	26.203	25.121	25.37	25.364	25.399	25.388	25.132	24.907	Nfrkb
E08	23.202	22.838	24.236	23.139	23.317	23.376	22.947	23.53	23.18	23.293	23.789	23.65	23.277	23.319	23.521	23.176	23.45	23.183	22.744	22.474	23.574	22.961	23.222	23.178	23.139	23.229	22.777	22.589	Nr2c2
E09	23.509	22.879	24.236	22.665	23.502	23.459	22.829	23.314	23.626	23.311	23.825	23.725	23.385	23.285	23.787	23.322	23.809	23.618	23.008	22.62	23.713	22.873	23.319	23.378	23.169	23.448	22.796	22.663	Peli1
E10	24.485	23.345	24.931	23.155	23.915	23.866	23.256	23.589	24.543	24.631	24.795	25.143	25.309	24.923	24.997	24.626	25.286	24.953	24.087	23.459	24.83	23.677	24.545	24.548	24.502	24.831	24.511	24.474	Pglyrp1
E11	27.381	27.411	29.473	26.849	27.725	27.735	26.65	27.278	27.75	28.37	27.43	27.47	27.785	27.905	27.669	27.474	27.716	27.814	26.821	27.278	27.978	27.26	27.581	27.219	27.155	27.473	26.913	26.874	Ppara
E12	25.199	24.298	25.376	24.452	24.643	24.323	24.146	24.688	25.821	25.902	26.265	26.416	26.286	25.668	26.625	25.787	25.748	25.806	25.221	24.428	25.542	23.739	26.23	25.816	25.879	26.345	25.664	25.617	Ptgs2
F01	26.316	25.697	27.439	25.446	26.377	26.302	25.994	26.395	26.534	26.373	27.006	26.821	27.208	26.485	27.287	26.772	26.808	26.439	25.996	25.327	26.488	25.337	26.761	26.346	26.549	26.912	26.266	25.93	Rel
F02	26.917	26.318	28.895	25.544	26.716	26.68	25.9	25.929	27.349	27.34	27.011	26.621	27.618	27.294	26.898	26.692	27.725	27.652	26.434	27.629	27.408	25.562	26.67	26.633	26.663	26.549	26.347	25.991	Rela
F03	25.549	24.943	26.698	25.123	25.51	25.955	25.542	26.294	26.094	26.474	27.325	26.96	26.946	26.601	27.258	26.852	26.013	25.876	25.578	24.486	25.915	24.771	26.784	26.578	26.778	26.613	26.34	26.26	Ripk2
F04	24.38	23.916	25.557	23.61	24.471	24.321	23.654	23.948	24.372	24.277	24.377	24.351	24.526	24.4	24.452	24.121	24.51	24.434	23.904	23.614	24.593	23.708	24.147	24.016	24.01	24.117	23.816	23.601	Tbk1
F05	27.699	27.764	29.948	27.256	28.434	28.193	27.708	27.424	28.292	28.207	27.986	27.879	28.675	28.461	28.289	27.736	27.821	28.645	27.402	28.808	28.449	27.129	27.811	27.877	27.655	27.733	27.153	26.895	Ticam1
F06	30.201	29.902	30.691	30.18	33.358	Undetermined	31.826	32.955	30.618	30.593	32.008	29.852	31.987	32.537	Undetermined	33.682	31.493	32.617	30.951	29.076	30.279	29.682	32.791	Undetermined	30.733	30.623	30.494	30.525	Ticam2
F07	29.694	27.659	30.353	26.784	27.881	28.225	27.313	27.718	28.689	28.829	27.707	27.912	28.961	28.574	28.508	28.169	29.363	29.351	27.522	28.232	29.138	27.008	27.978	27.873	27.633	28.266	27.591	27.642	Tirap
F08	30.001	27.829	27.997	28.691	31.081	34.091	33.301	Undetermined	29.221	29.844	31.121	30.864	Undetermined	31.435	Undetermined	31.381	32.402	33.149	31.778	27.734	29.813	27.231	Undetermined	Undetermined	32.956	30.473	31.312	31.41	Tlr1
F09	25.831	24.697	26.626	24.158	25.818	27.628	25.741	26.146	27.287	27.348	27.297	27.826	29.951	28.923	29.363	28.919	27.353	27.302	25.818	24.508	25.439	23.71	29.238	29.471	28.658	29.323	28.764	28.824	Tlr2
F10	25.628	24.311	25.973	24.185	25.48	27.128	25.105	25.17	25.111	25.469	25.77	26.12	25.996	25.625	26.668	26.093	25.923	25.503	24.711	23.927	24.768	23.562	26.197	26.13	25.684	26.069	25.89	25.155	Tlr3
F11	27.717	27.557	28.662	27.505	28.011	27.828	27.532	27.64	27.839	27.859	27.985	28.13	28.515	27.87	28.653	28.107	28.287	28.783	27.276	26.69	27.828	26.722	28.628	28.109	27.674	28.332	27.752	27.452	Tlr4
F12	30.232	29.513	32.205	29.521	31.527	29.846	30.457	30.641	29.836	29.804	30.087	30.328	33.129	30.742	32.459	30.17	31.243	31.713	30.237	28.494	29.625	30.692	30.6	31.495	31.213	30.217	30.854	30.138	Tlr5
G01	30.676	29.661	30.534	29.986	31.73	31.783	31.901	34.662	31.237	30.445	30.516	31.016	31.275	31.799	32.395	30.935	32.213	30.943	33.387	28.907	30.255	28.308	32.556	35.485	30.089	30.638	30.179	30.418	Tlr6
G02	28.62	27.564	28.402	28.31	31.494	33.002	31.885	32.588	28.461	28.665	29.374	28.985	32.587	29.816	32.052	31.302	32.707	31.091	31.802	27.794	29.131	28.572	31.201	32.47	29.841	28.971	28.383	28.778	Tlr7
G03	31.069	30.816	31.677	30.246	Undetermined	Undetermined	33.54	39.206	31.446	31.518	31.172	30.956	Undetermined	Undetermined	37.574	Undetermined	31.073	31.507	30.691	29.623	31.172	28.503	33.65	35.916	33.152	32.098	31.165	30.87	Tlr8
G04	30.316	29.529	31.183	28.937	29.783	31.583	29.958	29.506	30.191	29.811	29.93	30.28	32.711	31.166	31.965	30.144	31.83	30.978	29.858	29.394	30.982	28.896	31.125	29.906	29.808	29.279	28.778	29.232	Tlr9
G05	28.189	27.832	30.239	27.765	31.709	30.544	31.557	33.252	30.453	29.33	29.777	31.365	32.464	33.286	Undetermined	34.517	29.653	30.618	29.892	27.578	27.961	26.31	32.742	33.409	33.34	31.997	Undetermined	33.504	Tnf
G06	25.999	25.094	27.246	25.158	26.309	26.399	26.586	27.095	27.409	27.695	28.633	28.183	29.218	28.426	28.912	28.046	27.083	27.391	26.65	25.713	26.465	24.446	28.267	27.83	27.992	28.251	27.519	26.615	Tnfaip3
G07	26.529	24.612	26.399	24.444	25.188	25.156	24.552	24.79	26.426	26.489	26.259	26.271	26.861	25.686	26.809	26.177	26.77	26.692	25.48	25.284	25.529	24.306	27.22	26.724	26.584	26.775	26.468	25.862	Tnfrsf1a
G08	22.975	22.462	24.493	21.982	22.871	22.636	22.117	22.157	23.194	22.822	22.626	22.67	22.886	22.737	22.756	22.467	23.259	23.155	22.247	22.45	22.82	22.118	22.439	22.248	22.281	22.532	22.145	21.902	Tollip
G09	26.325	25.817	26.809	26.149	26.462	26.188	26.192	26.541	26.239	26.308	26.646	26.843	26.417	26.277	26.462	26.457	26.564	26.422	25.982	25.141	26.572	26.19	26.286	26.455	26.193	26.368	25.845	25.646	Tradd
G10	25.766	25.42	27.459	25.794	25.988	25.964	25.623	26.232	26.433	25.972	26.581	26.382	25.869	25.981	26.66	25.898	26.367	25.858	25.701	25.33	25.972	25.624	25.8	25.923	26.132	26.178	25.154	24.998	Traf6
G11	23.14	22.768	23.609	21.913	23.21	22.906	21.949	22.004	22.916	22.919	22.37	22.606	22.903	23.1	22.728	22.419	23.21	23.191	21.986	22.326	23.386	22.105	22.199	22.018	22.326	22.21	21.965	21.939	Ube2n
G12	29.734	29.208	31.014	28.942	29.977	29.54	28.984	29.367	29.628	29.838	30.402	29.621	30.973	29.514	29.926	29.103	30.442	29.994	29.226	29.772	30.79	28.733	29.195	29.451	29.328	29.38	28.79	29.379	Ube2v1
H01	19.172	18.524	20.209	18.353	18.921	18.769	18.254	18.876	18.918	18.934	19.236	19.067	18.851	18.849	18.521	18.826	19.228	19.169	18.546	18.366	19.098	18.288	18.811	18.748	18.665	18.818	18.45	18.224	Actb
H02	21.573	20.671	21.149	21.446	21.446	21.877	21.677	22.309	21.574	21.745	22.555	22.871	22.682	22.408	23.53	22.735	22.317	22.197	21.764	20.447	21.803	20.723	23.005	22.631	22.428	22.639	22.301	21.999	B2m
H03	19.133	18.86	20.474	18.664	19.379	19.111	18.681	19.072	19.111	19.217	19.569	19.324	19.289	19.622	19.364	18.905	19.506	19.972	18.675	18.776	19.659	18.486	19.057	18.775	18.951	18.84	18.528	17.814	Gapdh
H04	26.268	25.974	27.007	25.762	26.803	26.719	26.139	25.82	26.335	26.601	25.976	26.267	26.992	26.696	26.515	25.93	26.936	26.605	25.8	25.595	26.639	25.839	26.11	26.134	25.756	25.894	25.659	25.628	Gusb
H05	20.108	19.719	21.126	19.012	19.957	19.786	19.164	19.397	19.779	19.725	19.625	19.723	19.717	19.581	19.762	19.375	20.344	20.007	19.134	18.944	19.915	18.63	19.477	19.419	19.315	19.277	19.008	18.812	Hsp90ab1

## Sheet: Heatmap dataset for Figure 6
UNIQID	NAME	Ave DCt PLX5622/LPS	Ave DCt Untreated/LPS	Ave DCt PLX5622/PBS	Ave DCt Untreated/PBS	Ave DCt Untreated/CpG-ODN 1585	Ave DCt PLX5622/CpG-ODN 1585	Ave DCt PLX5622/IMQ	Ave DCt Untreated/IMQ
NA	Agfg1	-2.35	-2.44	-2.15	-2.38	-2.41	-2.06	-2.16	-2.28
NA	Btk	-11.07	-8.99	-9.99	-8.84	-9.01	-10.2	-10.16	-8.57
NA	Casp8	-7.56	-6.74	-8.1	-7.69	-6.37	-7.92	-8.03	-7.02
NA	Ccl2	-1.06	-1.05	-8.33	-7.84	-0.32	-0.98	-5.99	-3
NA	Cd14	-4.32	-2.73	-7.7	-6.3	-2.64	-4.68	-7.17	-5.22
NA	Cd80	-7.33	-6.85	-9.04	-8.5	-7.02	-8.12	-8.89	-8.4
NA	Cd86	-8.9	-5.13	-9.64	-7.03	-5.68	-9.14	-8.57	-6.22
NA	Cebpb	-3.93	-4.17	-5.11	-5.36	-4.41	-4.9	-4.74	-4.72
NA	Chuk	-3.22	-3.06	-2.75	-2.98	-3.28	-3.05	-3.22	-3.27
NA	Clec4e	-13.89	-9.53	-14.02	-14.39	-8.3	-10.08	-13.78	-13.43
NA	Csf2	-9.6	-10.77	-5.94	-5.14	-10.59	-11.13	-10.39	-11.51
NA	Csf3	-4.57	-5.28	-10.69	-10.96	-5.94	-7.9	-10.85	-9.59
NA	Cxcl10	-0.76	-0.32	-8.47	-9.29	0.48	-0.9	-5.5	-1.78
NA	Eif2ak2	-4.02	-3.64	-5.26	-5.73	-3.14	-3.96	-4.83	-4.02
NA	Elk1	-2.91	-3.21	-2.9	-2.97	-3.37	-2.94	-3.04	-3.1
NA	Fadd	-6.52	-6.74	-6.1	-6.36	-6.94	-6.74	-6.37	-6.5
NA	Fos	-4.38	-5.11	-4.52	-4.08	-4.72	-4.73	-4.91	-4.73
NA	Hmgb1	-1.64	-1.54	-1.39	-1.51	-1.78	-1.34	-1.41	-1.52
NA	Hras	-1.45	-1.74	-1.29	-1.36	-1.82	-1.35	-1.22	-1.32
NA	Hspa1a	-5.92	-5.75	-6.06	-5.88	-5.33	-4.62	-5.55	-5.84
NA	Hspd1	-1.59	-1.46	-0.76	-1.03	-1.53	-1.18	-1.19	-1.28
NA	Ifnb1	-13.1	-13.36	-11.44	-11.73	-9.27	-10.42	-13.46	-13.86
NA	Ifng	-12.8	-13.04	-13.09	-14.39	-13.49	-11.36	-13.78	-13.79
NA	Ikbkb	-4.15	-4.7	-3.93	-4.16	-4.69	-4.51	-4.18	-4.22
NA	Il10	-13.09	-11.1	-13.55	-13.86	-10.94	-12.6	-13.37	-13.44
NA	Il12a	-7.67	-7.95	-7.54	-7.82	-8.04	-7.86	-7.34	-7.64
NA	Il1a	-7.02	-4.48	-9.12	-8.57	-5.16	-7.96	-8.94	-7.42
NA	Il1b	-6.09	-4.04	-9.86	-9.67	-3.54	-4.63	-9.26	-7.74
NA	Il1r1	-5.12	-5.66	-6.51	-6.73	-6.13	-6.04	-6.3	-6.38
NA	Il2	-14.07	-13.99	-13.51	-14.13	-14.42	-13.82	-13.78	-13.86
NA	Il6	-6.63	-5.93	-12.65	-11.97	-5.22	-6.23	-10.91	-8.54
NA	Il6ra	-6.52	-6.4	-7.67	-6.97	-7.15	-7.82	-7.77	-6.91
NA	Irak1	-3.99	-3.96	-3.65	-3.9	-4.18	-3.82	-3.9	-3.9
NA	Irak2	-3.65	-3.4	-3.85	-3.73	-3.66	-3.47	-3.72	-3.76
NA	Irf1	-3.47	-3.75	-5.34	-5.69	-3.16	-3.87	-5.28	-4.3
NA	Irf3	-3.59	-3.62	-3.41	-3.49	-3.47	-3.45	-3.28	-3.47
NA	Jun	-2.66	-2.91	-3.38	-3.24	-2.57	-2.75	-2.95	-3.14
NA	Lta	-12.12	-12.4	-12.54	-11.92	-12.7	-13.07	-12.17	-12.53
NA	Ly86	-7.41	-4	-6.29	-4.5	-4.14	-6.23	-5.49	-3.83
NA	Ly96	-6.55	-6.67	-6.79	-7.18	-7.1	-6.95	-7.24	-6.93
NA	Map2k3	-4.43	-4.68	-4.42	-4.25	-4.82	-4.69	-4.6	-4.47
NA	Map2k4	-1.53	-1.93	-1.36	-1.66	-1.89	-1.6	-1.36	-1.57
NA	Map3k1	-6.89	-6.72	-6.53	-6.58	-6.75	-6.25	-6.8	-6.63
NA	Map3k7	-2.6	-2.89	-2.57	-2.82	-2.97	-2.51	-2.56	-2.63
NA	Mapk8	-1.4	-1.58	-1.28	-1.55	-1.42	-1.3	-1.28	-1.33
NA	Mapk8ip3	-2	-2.31	-1.5	-1.69	-2.51	-1.92	-1.86	-1.81
NA	Mapk9	-0.55	-0.65	-0.49	-0.64	-0.73	-0.36	-0.47	-0.62
NA	Muc13	-13.43	-13.36	-13.27	-13.99	-12.96	-12.97	-12.96	-13.2
NA	Myd88	-8.69	-8.38	-10.31	-10.41	-8.11	-9.07	-9.74	-9.33
NA	Nfkb1	-4.15	-4.3	-4.14	-4.41	-4.23	-4.28	-4.37	-4.21
NA	Nfkb2	-6.48	-6.26	-7.51	-7.7	-6.23	-6.51	-7.27	-7.06
NA	Nfkbia	-1.48	-1.11	-3.57	-3.56	-1.41	-1.81	-2.6	-2.76
NA	Nfkbib	-10.04	-9.05	-9.19	-9.39	-8.95	-8.34	-10.06	-9.96
NA	Nfkbil1	-6.12	-6.2	-5.73	-5.79	-6.86	-6.29	-5.88	-5.95
NA	Nfrkb	-4.39	-4.63	-4.4	-4.53	-4.92	-4.47	-4.53	-4.58
NA	Nr2c2	-2.36	-2.35	-2.2	-2.26	-2.42	-1.95	-2.11	-2.33
NA	Peli1	-2.35	-2.32	-2.31	-2.36	-2.49	-2.3	-2.23	-2.48
NA	Pglyrp1	-2.73	-2.97	-3.56	-4	-3.41	-3.6	-3.75	-3.63
NA	Ppara	-6.42	-6.77	-6.34	-6.48	-6.93	-6.27	-6.49	-6.61
NA	Ptgs2	-3.52	-3.83	-5	-5.27	-3.99	-4.41	-4.87	-4.96
NA	Rel	-5.34	-5.22	-5.58	-5.76	-5.14	-5.23	-5.72	-5.54
NA	Rela	-5.38	-5.91	-5.68	-5.69	-6.29	-6.09	-5.91	-5.94
NA	Ripk2	-4.9	-4.57	-5.74	-5.8	-4.48	-4.64	-5.7	-5.57
NA	Tbk1	-3.17	-3.36	-3.08	-3.24	-3.39	-3.1	-3.16	-3.2
NA	Ticam1	-7.01	-7.16	-6.81	-6.65	-7.55	-6.78	-7.07	-6.95
NA	Ticam2	-12.36	-9.24	-11.87	-9.94	-9.1	-10.51	-12.08	-9.62
NA	Tirap	-6.85	-7.62	-6.85	-7.23	-7.55	-7.57	-7.34	-7.14
NA	Tlr1	-12.44	-7.62	-13.34	-10.46	-7.68	-11.26	-11.99	-9.12
NA	Tlr2	-5.4	-4.32	-8.15	-8.36	-3.97	-5.64	-8.07	-6.3
NA	Tlr3	-4.79	-4.02	-5.03	-5.1	-3.51	-4.2	-4.88	-4.47
NA	Tlr4	-6.82	-6.86	-7.16	-7.24	-6.5	-6.94	-7.07	-6.81
NA	Tlr5	-9.69	-9.36	-10.13	-9.8	-9.02	-9.88	-10.41	-8.87
NA	Tlr6	-11.59	-9.21	-11.57	-9.8	-8.58	-11	-10.38	-9.66
NA	Tlr7	-11.31	-7.22	-10.2	-8.1	-7.92	-10.69	-10.22	-7.73
NA	Tlr8	-13.71	-9.95	-12.96	-10.77	-9.19	-9.91	-13.78	-10.13
NA	Tlr9	-9.28	-8.99	-9.3	-8.49	-9.18	-9.71	-10.28	-8.91
NA	Tnf	-10.84	-7.5	-12.19	-12.89	-6.7	-8.87	-12.6	-9.09
NA	Tnfaip3	-5.67	-4.87	-7.05	-6.85	-4.96	-5.86	-7.43	-6.84
NA	Tnfrsf1a	-3.99	-4.49	-5.87	-5.76	-4.46	-5.13	-5.17	-5.22
NA	Tollip	-1.52	-1.97	-1.35	-1.59	-1.88	-1.71	-1.49	-1.68
NA	Tradd	-5.42	-5.27	-5.34	-5.35	-5.39	-5.14	-5.19	-5.37
NA	Traf6	-5.02	-5.1	-4.98	-4.84	-5.06	-4.8	-4.88	-5.2
NA	Ube2n	-1.59	-1.85	-1.21	-1.43	-2.03	-1.62	-1.57	-1.56
NA	Ube2v1	-8.54	-8.72	-8.35	-8.58	-9.19	-8.71	-8.66	-8.73

## Sheet: PLX PBS vs PLX TLR Agonists
		Up-Down Regulation (comparing to PLX with PBS [n=3])									Heatmap data set of Delta Ct values
		PLX with LPS (n=4)			PLX with IMQ (n=4)			PLX with CpG-ODN (n=3)			UNIQID	NAME	PLX with PBS	PLX with LPS	PLX with IMQ	PLX with CpG-ODN
Position	Symbol	FC	P value		FC	P value		FC	P value		N/A	Agfg1	-4.1	-4.16	-4.16	-3.85
A01	Agfg1	-1.04	0.303534		-1.04	0.638647		1.19	0.114184		N/A	Btk	-11.94	-12.89	-12.16	-11.99
A02	Btk	-1.93	0.243746		-1.16	0.716027		-1.03	0.944877		N/A	Casp8	-10.06	-9.38	-10.03	-9.7
A03	Casp8	1.6	0.0274873		1.02	0.945126		1.28	0.222773		N/A	Ccl2	-10.29	-2.88	-7.99	-2.76
A04	Ccl2	169.99	2.2793e-06		4.9	0.0389187		184.32	6.7725e-06		N/A	Cd14	-9.65	-6.14	-9.17	-6.46
A05	Cd14	11.38	0.000385558		1.4	0.523408		9.1	0.0017829		N/A	Cd80	-10.99	-9.15	-10.89	-9.91
A06	Cd80	3.59	0.000889897		1.07	0.532413		2.12	0.000964821		N/A	Cd86	-11.59	-10.72	-10.57	-10.93
A07	Cd86	1.83	0.378636		2.02	0.306148		1.58	0.492936		N/A	Cebpb	-7.06	-5.75	-6.74	-6.69
A08	Cebpb	2.49	0.00152526		1.25	0.207992		1.3	0.307781		N/A	Chuk	-4.71	-5.04	-5.22	-4.83
A09	Chuk	-1.26	0.0440512		-1.43	0.044631		-1.09	0.383425		N/A	Clec4e	-15.98	-15.71	-15.78	-11.86
A10	Clec4e	1.2	0.104784		1.15	0.0736375		17.33	0.00417672		N/A	Csf2	-7.89	-11.42	-12.39	-12.91
A11	Csf2	-11.53	0.00949502		-22.64	0.0261988		-32.5	0.0918539		N/A	Csf3	-12.64	-6.39	-12.85	-9.69
A12	Csf3	76.11	7.741e-07		-1.16	0.782673		7.75	0.000427429		N/A	Cxcl10	-10.42	-2.58	-7.5	-2.69
B01	Cxcl10	228.27	1.82886e-05		7.56	0.0604846		212.46	7.5423e-06		N/A	Eif2ak2	-7.21	-5.84	-6.83	-5.74
B02	Eif2ak2	2.6	0.00194827		1.31	0.403459		2.77	0.000298141		N/A	Elk1	-4.85	-4.73	-5.04	-4.73
B03	Elk1	1.09	0.246839		-1.14	0.0963549		1.09	0.25667		N/A	Fadd	-8.05	-8.34	-8.37	-8.52
B04	Fadd	-1.22	0.307152		-1.25	0.180788		-1.39	0.156333		N/A	Fos	-6.47	-6.2	-6.91	-6.52
B05	Fos	1.2	0.519614		-1.35	0.222157		-1.03	0.898215		N/A	Hmgb1	-3.34	-3.46	-3.41	-3.12
B06	Hmgb1	-1.09	0.0267895		-1.04	0.680477		1.17	0.134736		N/A	Hras	-3.24	-3.27	-3.22	-3.14
B07	Hras	-1.02	0.478467		1.02	0.782633		1.07	0.0282969		N/A	Hspa1a	-8.02	-7.74	-7.54	-6.4
B08	Hspa1a	1.21	0.359161		1.39	0.193864		3.06	0.00235117		N/A	Hspd1	-2.71	-3.41	-3.19	-2.96
B09	Hspd1	-1.63	0.161752		-1.39	0.011351		-1.19	0.0593049		N/A	Ifnb1	-13.39	-14.92	-15.46	-12.2
B10	Ifnb1	-2.87	0.0629455		-4.19	0.0186545		2.28	0.119834		N/A	Ifng	-15.04	-14.62	-15.78	-13.14
B11	Ifng	1.34	0.678175		-1.67	0.135976		3.74	0.0419966		N/A	Ikbkb	-5.89	-5.96	-6.18	-6.29
B12	Ikbkb	-1.06	0.776833		-1.23	0.289834		-1.33	0.111278		N/A	Il10	-15.5	-14.91	-15.36	-14.39
C01	Il10	1.5	0.463045		1.1	0.83157		2.16	0.162474		N/A	Il12a	-9.5	-9.49	-9.34	-9.65
C02	Il12a	1	0.962583		1.12	0.702465		-1.11	0.33179		N/A	Il1a	-11.07	-8.84	-10.94	-9.74
C03	Il1a	4.7	0.0283596		1.1	0.836407		2.52	0.140435		N/A	Il1b	-11.81	-7.91	-11.26	-6.41
C04	Il1b	14.98	0.000579033		1.46	0.537115		42.18	0.00111443		N/A	Il1r1	-8.46	-6.94	-8.3	-7.83
C05	Il1r1	2.87	0.000170936		1.12	0.567422		1.55	0.0291397		N/A	Il2	-15.46	-15.89	-15.78	-15.61
C06	Il2	-1.34	0.259882		-1.25	0.33205		-1.1	0.760432		N/A	Il6	-14.6	-8.45	-12.91	-8.02
C07	Il6	70.89	0.000158683		3.24	0.0371688		95.74	0.000626392		N/A	Il6ra	-9.62	-8.34	-9.77	-9.6
C08	Il6ra	2.44	0.00938263		-1.11	0.750023		1.01	0.971916		N/A	Irak1	-5.6	-5.81	-5.9	-5.6
C09	Irak1	-1.16	0.153071		-1.23	0.0463487		-1	1		N/A	Irak2	-5.81	-5.47	-5.72	-5.25
C10	Irak2	1.26	0.324754		1.07	0.559839		1.47	0.0161214		N/A	Irf1	-7.29	-5.29	-7.28	-5.65
C11	Irf1	4.01	8.74297e-05		1.01	0.954849		3.11	0.00413686		N/A	Irf3	-5.37	-5.41	-5.28	-5.23
C12	Irf3	-1.03	0.683326		1.06	0.610894		1.1	0.321801		N/A	Jun	-5.33	-4.48	-4.95	-4.54
D01	Jun	1.8	0.0066062		1.3	0.282084		1.73	0.015375		N/A	Lta	-14.49	-13.94	-14.17	-14.85
D02	Lta	1.47	0.676992		1.25	0.716096		-1.28	0.712776		N/A	Ly86	-8.24	-9.23	-7.49	-8.02
D03	Ly86	-1.98	0.229012		1.68	0.409819		1.17	0.804734		N/A	Ly96	-8.74	-8.37	-9.24	-8.74
D04	Ly96	1.29	0.0290035		-1.41	0.0200242		1	1		N/A	Map2k3	-6.38	-6.25	-6.6	-6.47
D05	Map2k3	1.09	0.511498		-1.17	0.324275		-1.07	0.490323		N/A	Map2k4	-3.31	-3.35	-3.35	-3.38
D06	Map2k4	-1.03	0.848518		-1.03	0.662096		-1.05	0.48448		N/A	Map3k1	-8.49	-8.71	-8.8	-8.04
D07	Map3k1	-1.17	0.190835		-1.24	0.249958		1.37	0.0116383		N/A	Map3k7	-4.52	-4.42	-4.56	-4.29
D08	Map3k7	1.07	0.162868		-1.03	0.743297		1.17	0.25553		N/A	Mapk8	-3.23	-3.22	-3.28	-3.08
D09	Mapk8	1.01	0.809895		-1.04	0.709995		1.11	0.0620096		N/A	Mapk8ip3	-3.45	-3.82	-3.86	-3.7
D10	Mapk8ip3	-1.28	0.307674		-1.32	0.135557		-1.19	0.116657		N/A	Mapk9	-2.45	-2.37	-2.47	-2.14
D11	Mapk9	1.06	0.468541		-1.02	0.880959		1.23	0.110454		N/A	Muc13	-15.23	-15.25	-14.96	-14.76
D12	Muc13	-1.01	0.977905		1.2	0.754734		1.38	0.60532		N/A	Myd88	-12.27	-10.51	-11.74	-10.86
E01	Myd88	3.37	0.0014785		1.43	0.247207		2.66	0.00201925		N/A	Nfkb1	-6.1	-5.97	-6.37	-6.07
E02	Nfkb1	1.09	0.499926		-1.21	0.195791		1.02	0.864742		N/A	Nfkb2	-9.46	-8.3	-9.27	-8.3
E03	Nfkb2	2.24	0.00261119		1.14	0.392365		2.24	0.00435575		N/A	Nfkbia	-5.53	-3.3	-4.59	-3.6
E04	Nfkbia	4.69	0.000405522		1.91	0.0190116		3.81	0.00836007		N/A	Nfkbib	-11.15	-11.86	-12.06	-10.12
E05	Nfkbib	-1.64	0.179886		-1.88	0.1048		2.03	0.203687		N/A	Nfkbil1	-7.69	-7.94	-7.88	-8.08
E06	Nfkbil1	-1.19	0.25632		-1.15	0.312344		-1.31	0.182253		N/A	Nfrkb	-6.36	-6.21	-6.53	-6.25
E07	Nfrkb	1.1	0.123121		-1.13	0.131016		1.07	0.302642		N/A	Nr2c2	-4.16	-4.18	-4.11	-3.73
E08	Nr2c2	-1.02	0.882762		1.04	0.623767		1.34	0.0410882		N/A	Peli1	-4.27	-4.17	-4.23	-4.08
E09	Peli1	1.07	0.20709		1.03	0.825176		1.13	0.174588		N/A	Pglyrp1	-5.51	-4.55	-5.75	-5.38
E10	Pglyrp1	1.95	1.33771e-05		-1.18	0.122426		1.09	0.331296		N/A	Ppara	-8.3	-8.24	-8.49	-8.06
E11	Ppara	1.04	0.720754		-1.14	0.0624267		1.18	0.0570716		N/A	Ptgs2	-6.95	-5.34	-6.87	-6.2
E12	Ptgs2	3.06	9.86873e-05		1.06	0.786911		1.69	0.00697041		N/A	Rel	-7.53	-7.16	-7.72	-7.02
F01	Rel	1.3	0.0262244		-1.14	0.487854		1.42	0.0406276		N/A	Rela	-7.63	-7.2	-7.91	-7.88
F02	Rela	1.35	0.0489393		-1.21	0.197089		-1.18	0.111289		N/A	Ripk2	-7.69	-6.71	-7.7	-6.43
F03	Ripk2	1.97	0.0157185		-1	0.962856		2.4	0.00314204		N/A	Tbk1	-5.04	-4.99	-5.16	-4.89
F04	Tbk1	1.03	0.510038		-1.09	0.101388		1.11	0.278454		N/A	Ticam1	-8.76	-8.83	-9.07	-8.56
F05	Ticam1	-1.05	0.756091		-1.24	0.14164		1.15	0.456229		N/A	Ticam2	-13.82	-14.17	-14.08	-12.29
F06	Ticam2	-1.28	0.787351		-1.2	0.852201		2.88	0.296227		N/A	Tirap	-8.81	-8.67	-9.33	-9.35
F07	Tirap	1.1	0.396741		-1.44	0.0199289		-1.46	0.162		N/A	Tlr1	-15.3	-14.26	-13.99	-13.05
F08	Tlr1	2.05	0.42799		2.48	0.369741		4.75	0.0312898		N/A	Tlr2	-10.1	-7.22	-10.07	-7.43
F09	Tlr2	7.35	0.0030507		1.02	0.932503		6.36	0.000965514		N/A	Tlr3	-6.98	-6.61	-6.88	-5.98
F10	Tlr3	1.29	0.519625		1.07	0.76656		2	0.00630489		N/A	Tlr4	-9.11	-8.64	-9.07	-8.72
F11	Tlr4	1.39	0.0780562		1.03	0.90091		1.31	0.256845		N/A	Tlr5	-12.08	-11.51	-12.41	-11.67
F12	Tlr5	1.49	0.265246		-1.25	0.709322		1.33	0.306922		N/A	Tlr6	-13.53	-13.41	-12.38	-12.79
G01	Tlr6	1.08	0.938201		2.21	0.39477		1.67	0.689955		N/A	Tlr7	-12.15	-13.13	-12.22	-12.47
G02	Tlr7	-1.98	0.260113		-1.05	0.945346		-1.25	0.749444		N/A	Tlr8	-14.91	-15.52	-15.78	-11.7
G03	Tlr8	-1.53	0.316537		-1.83	0.129109		9.29	0.00542123		N/A	Tlr9	-11.26	-11.1	-12.28	-11.49
G04	Tlr9	1.12	0.812827		-2.03	0.194949		-1.18	0.670145		N/A	Tnf	-14.14	-12.66	-14.6	-10.66
G05	Tnf	2.8	0.0974728		-1.37	0.574913		11.17	0.00133354		N/A	Tnfaip3	-9.01	-7.49	-9.43	-7.65
G06	Tnfaip3	2.87	0.00533864		-1.34	0.194486		2.57	0.00110947		N/A	Tnfrsf1a	-7.82	-5.81	-7.17	-6.92
G07	Tnfrsf1a	4.03	3.05621e-05		1.58	0.139701		1.87	0.00875688		N/A	Tollip	-3.3	-3.33	-3.49	-3.49
G08	Tollip	-1.02	0.806732		-1.14	0.0252011		-1.14	0.0117731		N/A	Tradd	-7.29	-7.24	-7.19	-6.93
G09	Tradd	1.04	0.787102		1.07	0.524138		1.28	0.104316		N/A	Traf6	-6.93	-6.84	-6.88	-6.58
G10	Traf6	1.06	0.63692		1.03	0.85565		1.27	0.257992		N/A	Ube2n	-3.16	-3.41	-3.57	-3.4
G11	Ube2n	-1.19	0.379696		-1.33	0.0204955		-1.18	0.16026		N/A	Ube2v1	-10.3	-10.36	-10.66	-10.49
G12	Ube2v1	-1.04	0.657567		-1.28	0.460295		-1.14	0.352411
Our criteria for significance is greater or less than 2.0-fold change with a P value of less than 5.0E-02
