# Supplementary material for: Innate immune responses after stimulation with Toll-like receptor agonists in ex vivo microglial cultures and an in vivo model using mice with reduced microglia
Source: J Neuroinflammation. 2021 Sep 6;18:194. doi: 10.1186/s12974-021-02240-w (PMC8419892; doi:10.1186/s12974-021-02240-w)
Supplement: Supplementary file 7 — Additional file 7. TLR signaling pathway genes increased in Untreated mice with TLR agonists but not decreased with microglia reduction. [file 12974_2021_2240_MOESM7_ESM.xlsx]

## Sheet: LPS
Up-Down Regulation (comparing to Untreated mice exposed to PBS [n=3])				Up-Down Regulation (comparing to Untreated mice exposed to LPS [n=4])
Untreated mice exposed to LPS (n=4)				PLX5622 treated mice exposed to LPS (n=4)
Gene	Fold Change	P value		Gene	Fold Change	P value	Increased in Untreated mice exposed to LPS but not significantly decreased with Microglia reduction by PLX5622?
Btk	-1.11	0.705273		Btk	-4.23	5.217e-07
Ccl2	110.31	<1.0E-10		Ccl2	-1	0.980509	YES
Cd14	11.85	<1.0E-10		Cd14	-3.01	0.00011534
Cd80	3.13	3.80996e-05		Cd80	-1.39	0.24125	YES
Cd86	3.74	2.2736e-06		Cd86	-13.58	<1.0E-10
Cebpb	2.27	0.00283737		Cebpb	1.18	0.557719	YES
Clec4e	29.04	<1.0E-10		Clec4e	-20.54	<1.0E-10
Csf2	-49.38	<1.0E-10		Csf2	2.25	0.00441497
Csf3	51.24	<1.0E-10		Csf3	1.63	0.0832759	YES
Cxcl10	500.49	<1.0E-10		Cxcl10	-1.36	0.282675	YES
Eif2ak2	4.26	2.149e-07		Eif2ak2	-1.3	0.353426	YES
Fos	-2.04	0.00968346		Fos	1.66	0.0749738
Ifnb1	-3.08	4.70603e-05		Ifnb1	1.2	0.525385
Ifng	2.55	0.000722109		Ifng	1.18	0.557719	YES
Il10	6.75	<1.0E-10		Il10	-3.97	1.5395e-06
Il1a	17.07	<1.0E-10		Il1a	-5.83	1.1e-09
Il1b	49.45	<1.0E-10		Il1b	-4.14	7.516e-07
Il1r1	2.11	0.00721936		Il1r1	1.44	0.187466	YES
Il6	65.83	<1.0E-10		Il6	-1.63	0.0876987	YES
Irf1	3.84	1.405e-06		Irf1	1.21	0.49404	YES
Ly86	1.41	0.207805		Ly86	-10.66	<1.0E-10
Myd88	4.08	4.617e-07		Myd88	-1.24	0.448971	YES
Nfkb2	2.72	0.000314444		Nfkb2	-1.17	0.590995	YES
Nfkbia	5.47	1.5e-09		Nfkbia	-1.29	0.366226	YES
Nfkbib	1.27	0.391456		Nfkbib	-2	0.0158807
Pglyrp1	2.03	0.00968346		Pglyrp1	1.19	0.557719	YES
Ptgs2	2.72	0.000314444		Ptgs2	1.24	0.448971	YES
Ripk2	2.33	0.00204205		Ripk2	-1.25	0.420273	YES
Ticam2	1.63	0.0780897		Ticam2	-8.67	<1.0E-10
Tlr1	7.12	<1.0E-10		Tlr1	-28.14	<1.0E-10
Tlr2	16.44	<1.0E-10		Tlr2	-2.12	0.00855233
Tlr3	2.11	0.00669911		Tlr3	-1.71	0.0604002	YES
Tlr6	1.51	0.13733		Tlr6	-5.21	1.06e-08
Tlr7	1.85	0.0269275		Tlr7	-17.08	<1.0E-10
Tlr8	1.77	0.0391601		Tlr8	-13.53	<1.0E-10
Tnf	41.97	<1.0E-10		Tnf	-10.09	<1.0E-10
Tnfaip3	3.96	8.612e-07		Tnfaip3	-1.74	0.0510864	YES
Tnfrsf1a	2.41	0.00145677		Tnfrsf1a	1.41	0.222228	YES
Our criteria for significance is greater or less than 2.0-fold change with a P value of less than 5.0E-02

## Sheet: IMQ
Up-Down Regulation (comparing to Untreated mice exposed to PBS [n=3])				Up-Down Regulation (comparing to Untreated mice exposed to IMQ [n=4])
Untreated mice exposed to IMQ (n=4)				PLX5622 treated mice exposed to IMQ (n=4)
Gene	Fold Change	P value		Gene	Fold Change	P value	Increased in Untreated mice exposed to IMQ but not significantly decreased with Microglia reduction by PLX5622?
Btk	1.2	0.48865		Btk	-3	0.000278239
Casp8	1.59	0.0861987		Casp8	-2.01	0.0204546
Ccl2	28.6	<1.0E-10		Ccl2	-7.98	<1.0E-10
Cd14	2.11	0.00581425		Cd14	-3.85	8.8623e-06
Cd86	1.76	0.0382047		Cd86	-5.11	9.74e-08
Csf2	-82.51	<1.0E-10		Csf2	2.17	0.0102057
Csf3	2.58	0.000484601		Csf3	-2.4	0.00388465
Cxcl10	182.69	<1.0E-10		Cxcl10	-13.2	<1.0E-10
Eif2ak2	3.26	1.43959e-05		Eif2ak2	-1.74	0.0627895	YES
Ifnb1	-4.36	7.85e-08		Ifnb1	1.32	0.357547
Il1a	2.23	0.0033347		Il1a	-2.87	0.000507649
Il1b	3.81	1.055e-06		Il1b	-2.88	0.000507649
Il6	10.8	<1.0E-10		Il6	-5.16	7.64e-08
Irf1	2.62	0.000401166		Irf1	-1.98	0.0244868
Ly86	1.59	0.0861987		Ly86	-3.18	0.0001491
Myd88	2.12	0.00581425		Myd88	-1.34	0.345666	YES
Ticam2	1.24	0.411876		Ticam2	-5.5	2.5e-08
Tlr1	2.53	0.000640671		Tlr1	-7.3	<1.0E-10
Tlr2	4.19	1.995e-07		Tlr2	-3.42	5.34579e-05
Tlr5	1.9	0.0174171		Tlr5	-2.9	0.000428501
Tlr7	1.3	0.34278		Tlr7	-5.63	1.71e-08
Tlr8	1.56	0.101167		Tlr8	-12.58	<1.0E-10
Tlr9	-1.34	0.281605		Tlr9	-2.58	0.00170627
Tnf	13.97	<1.0E-10		Tnf	-11.4	<1.0E-10
Our criteria for significance is greater or less than 2.0-fold change with a P value of less than 5.0E-02

## Sheet: CpG-ODN 1585
Up-Down Regulation (comparing to Untreated mice exposed to PBS [n=3])				Up-Down Regulation (comparing to Untreated mice exposed to CpG-ODN 1585 [n=3])
Untreated mice exposed to CpG-ODN 1585 (n=3)				PLX5622 treated mice exposed to CpG-ODN 1585 (n=3)
Gene	Fold Change	P value		Gene	Fold Change	P value	Increased in Untreated mice exposed to CpG-ODN 1585 but not significantly decreased with Microglia reduction by PLX5622?
Btk	-1.13	0.720132		Btk	-2.28	0.0113873
Casp8	2.48	0.00566832		Casp8	-2.91	0.00100578
Ccl2	182.91	<1.0E-10		Ccl2	-1.57	0.159544	YES
Cd14	12.57	<1.0E-10		Cd14	-4.09	1.61882e-05
Cd80	2.79	0.00195361		Cd80	-2.15	0.0192696
Cd86	2.55	0.00467649		Cd86	-10.99	<1.0E-10
Clec4e	68.18	<1.0E-10		Clec4e	-3.43	0.000162894
Csf2	-43.71	<1.0E-10		Csf2	-1.45	0.249636
Csf3	32.45	<1.0E-10		Csf3	-3.91	3.38802e-05
Cxcl10	873.29	<1.0E-10		Cxcl10	-2.6	0.00337404
Eif2ak2	6	9.12e-08		Eif2ak2	-1.76	0.080694	YES
Ifnb1	5.52	3.667e-07		Ifnb1	-2.22	0.0144437
Ifng	1.87	0.0585025		Ifng	4.39	6.8466e-06
Il10	7.57	2.1e-09		Il10	-3.17	0.000432269
Il1a	10.64	<1.0E-10		Il1a	-6.95	4.3e-09
Il1b	69.73	<1.0E-10		Il1b	-2.12	0.0203889
Il6	107.98	<1.0E-10		Il6	-2.02	0.031578
Irf1	5.78	1.746e-07		Irf1	-1.64	0.130296
Ly86	1.28	0.448174		Ly86	-4.26	1.00752e-05
Muc13	2.04	0.0305096		Muc13	-1.01	0.98298	YES
Myd88	4.91	1.8791e-06		Myd88	-1.94	0.040979	YES
Nfkb2	2.78	0.00209403		Nfkb2	-1.22	0.550358	YES
Nfkbia	4.44	8.0245e-06		Nfkbia	-1.32	0.393648	YES
Nfkbil1	-2.1	0.0246522		Nfkbil1	1.48	0.224327
Ptgs2	2.42	0.00728663		Ptgs2	-1.34	0.370446	YES
Ripk2	2.49	0.00566832		Ripk2	-1.12	0.732869	YES
Ticam2	1.79	0.0773302		Ticam2	-2.65	0.00274805
Tlr1	6.85	1.08e-08		Tlr1	-11.98	<1.0E-10
Tlr2	20.95	<1.0E-10		Tlr2	-3.18	0.000399373
Tlr3	3.01	0.000888094		Tlr3	-1.62	0.14145	YES
Tlr6	2.34	0.0105		Tlr6	-5.36	3.465e-07
Tlr7	1.13	0.704426		Tlr7	-6.81	6.2e-09
Tlr8	3	0.000955872		Tlr8	-1.65	0.124981	YES
Tnf	72.92	<1.0E-10		Tnf	-4.5	4.6241e-06
Tnfaip3	3.71	8.22628e-05		Tnfaip3	-1.87	0.055303	YES
Tnfrsf1a	2.46	0.00643162		Tnfrsf1a	-1.59	0.153327	YES
Our criteria for significance is greater or less than 2.0-fold change with a P value of less than 5.0E-02
